# Supplementary material for: Social media analysis reflects the negative sentiments experienced at both time changes with somewhat more depressive impact in early fall
Source: PLoS One. 2026 Mar 4;21(3):e0342789. doi: 10.1371/journal.pone.0342789 (PMC12959662; doi:10.1371/journal.pone.0342789)
Supplement: S1 File — (XLSX) [file pone.0342789.s001.xlsx]

## Sheet: sentiments
Index	Date	Year	ID	Day	Dummy_Timejump	time_period	time_change	location	LOC_ID	sentiment	time_zone	zone_location	carson_groups		Timezone ID
1	2019-10-24	2019	1	2025-10-24	0	Fall Back	pre	National Sentiment	1	0	National	National	NA		1
2	2019-10-24	2019	1	2025-10-24	0	Fall Back	pre	Eastern Seaboard	2	60	Eastern	East E	NA		2
3	2019-10-24	2019	1	2025-10-24	0	Fall Back	pre	Western Seaboard	3	0	Pacific	West P	NA		3
4	2019-10-24	2019	1	2025-10-24	0	Fall Back	pre	Eastern Side of Central v Mountain	4	0	Central	West C	Cent vs. Moun		4
5	2019-10-24	2019	1	2025-10-24	0	Fall Back	pre	Western Side of Central vs. Mountain	5	0	Mountain	East M	Cent vs. Moun		5
6	2019-10-24	2019	1	2025-10-24	0	Fall Back	pre	Eastern Side of Central vs. East	6	-20	Eastern	West E	East vs. Cent		2
7	2019-10-24	2019	1	2025-10-24	0	Fall Back	pre	Western Side of Central vs. East	7	20	Central	East C	East vs. Cent		4
8	2019-10-24	2019	1	2025-10-24	0	Fall Back	pre	East Mountain vs Pacific	8	0	Mountain	West M	Moun vs. Paci		5
9	2019-10-24	2019	1	2025-10-24	0	Fall Back	pre	West Mountain vs. Pacific	9	-33	Pacific	East P	Moun vs. Paci		3
10	2019-10-25	2019	2	2025-10-25	0	Fall Back	pre	National Sentiment	1	48	National	National	NA		1
11	2019-10-25	2019	2	2025-10-25	0	Fall Back	pre	Eastern Seaboard	2	20	Eastern	East E	NA		2
12	2019-10-25	2019	2	2025-10-25	0	Fall Back	pre	Western Seaboard	3	0	Pacific	West P	NA		3
13	2019-10-25	2019	2	2025-10-25	0	Fall Back	pre	Eastern Side of Central v Mountain	4	0	Central	West C	Cent vs. Moun		4
14	2019-10-25	2019	2	2025-10-25	0	Fall Back	pre	Western Side of Central vs. Mountain	5	0	Mountain	East M	Cent vs. Moun		5
15	2019-10-25	2019	2	2025-10-25	0	Fall Back	pre	Eastern Side of Central vs. East	6	-20	Eastern	West E	East vs. Cent		2
16	2019-10-25	2019	2	2025-10-25	0	Fall Back	pre	Western Side of Central vs. East	7	20	Central	East C	East vs. Cent		4
17	2019-10-25	2019	2	2025-10-25	0	Fall Back	pre	East Mountain vs Pacific	8	0	Mountain	West M	Moun vs. Paci		5
18	2019-10-25	2019	2	2025-10-25	0	Fall Back	pre	West Mountain vs. Pacific	9	-33	Pacific	East P	Moun vs. Paci		3
19	2019-10-26	2019	3	2025-10-26	0	Fall Back	pre	National Sentiment	1	56	National	National	NA		1
20	2019-10-26	2019	3	2025-10-26	0	Fall Back	pre	Eastern Seaboard	2	25	Eastern	East E	NA		2
21	2019-10-26	2019	3	2025-10-26	0	Fall Back	pre	Western Seaboard	3	67	Pacific	West P	NA		3
22	2019-10-26	2019	3	2025-10-26	0	Fall Back	pre	Eastern Side of Central v Mountain	4	0	Central	West C	Cent vs. Moun		4
23	2019-10-26	2019	3	2025-10-26	0	Fall Back	pre	Western Side of Central vs. Mountain	5	0	Mountain	East M	Cent vs. Moun		5
24	2019-10-26	2019	3	2025-10-26	0	Fall Back	pre	Eastern Side of Central vs. East	6	-20	Eastern	West E	East vs. Cent		2
25	2019-10-26	2019	3	2025-10-26	0	Fall Back	pre	Western Side of Central vs. East	7	43	Central	East C	East vs. Cent		4
26	2019-10-26	2019	3	2025-10-26	0	Fall Back	pre	East Mountain vs Pacific	8	0	Mountain	West M	Moun vs. Paci		5
27	2019-10-26	2019	3	2025-10-26	0	Fall Back	pre	West Mountain vs. Pacific	9	-33	Pacific	East P	Moun vs. Paci		3
28	2019-10-27	2019	4	2025-10-27	0	Fall Back	pre	National Sentiment	1	5	National	National	NA		1
29	2019-10-27	2019	4	2025-10-27	0	Fall Back	pre	Eastern Seaboard	2	67	Eastern	East E	NA		2
30	2019-10-27	2019	4	2025-10-27	0	Fall Back	pre	Western Seaboard	3	67	Pacific	West P	NA		3
31	2019-10-27	2019	4	2025-10-27	0	Fall Back	pre	Eastern Side of Central v Mountain	4	0	Central	West C	Cent vs. Moun		4
32	2019-10-27	2019	4	2025-10-27	0	Fall Back	pre	Western Side of Central vs. Mountain	5	0	Mountain	East M	Cent vs. Moun		5
33	2019-10-27	2019	4	2025-10-27	0	Fall Back	pre	Eastern Side of Central vs. East	6	-20	Eastern	West E	East vs. Cent		2
34	2019-10-27	2019	4	2025-10-27	0	Fall Back	pre	Western Side of Central vs. East	7	100	Central	East C	East vs. Cent		4
35	2019-10-27	2019	4	2025-10-27	0	Fall Back	pre	East Mountain vs Pacific	8	0	Mountain	West M	Moun vs. Paci		5
36	2019-10-27	2019	4	2025-10-27	0	Fall Back	pre	West Mountain vs. Pacific	9	-33	Pacific	East P	Moun vs. Paci		3
37	2019-10-28	2019	5	2025-10-28	0	Fall Back	pre	National Sentiment	1	29	National	National	NA		1
38	2019-10-28	2019	5	2025-10-28	0	Fall Back	pre	Eastern Seaboard	2	43	Eastern	East E	NA		2
39	2019-10-28	2019	5	2025-10-28	0	Fall Back	pre	Western Seaboard	3	71	Pacific	West P	NA		3
40	2019-10-28	2019	5	2025-10-28	0	Fall Back	pre	Eastern Side of Central v Mountain	4	0	Central	West C	Cent vs. Moun		4
41	2019-10-28	2019	5	2025-10-28	0	Fall Back	pre	Western Side of Central vs. Mountain	5	0	Mountain	East M	Cent vs. Moun		5
42	2019-10-28	2019	5	2025-10-28	0	Fall Back	pre	Eastern Side of Central vs. East	6	-20	Eastern	West E	East vs. Cent		2
43	2019-10-28	2019	5	2025-10-28	0	Fall Back	pre	Western Side of Central vs. East	7	100	Central	East C	East vs. Cent		4
44	2019-10-28	2019	5	2025-10-28	0	Fall Back	pre	East Mountain vs Pacific	8	0	Mountain	West M	Moun vs. Paci		5
45	2019-10-28	2019	5	2025-10-28	0	Fall Back	pre	West Mountain vs. Pacific	9	-20	Pacific	East P	Moun vs. Paci		3
46	2019-10-29	2019	6	2025-10-29	0	Fall Back	pre	National Sentiment	1	23	National	National	NA		1
47	2019-10-29	2019	6	2025-10-29	0	Fall Back	pre	Eastern Seaboard	2	67	Eastern	East E	NA		2
48	2019-10-29	2019	6	2025-10-29	0	Fall Back	pre	Western Seaboard	3	71	Pacific	West P	NA		3
49	2019-10-29	2019	6	2025-10-29	0	Fall Back	pre	Eastern Side of Central v Mountain	4	0	Central	West C	Cent vs. Moun		4
50	2019-10-29	2019	6	2025-10-29	0	Fall Back	pre	Western Side of Central vs. Mountain	5	0	Mountain	East M	Cent vs. Moun		5
51	2019-10-29	2019	6	2025-10-29	0	Fall Back	pre	Eastern Side of Central vs. East	6	60	Eastern	West E	East vs. Cent		2
52	2019-10-29	2019	6	2025-10-29	0	Fall Back	pre	Western Side of Central vs. East	7	100	Central	East C	East vs. Cent		4
53	2019-10-29	2019	6	2025-10-29	0	Fall Back	pre	East Mountain vs Pacific	8	0	Mountain	West M	Moun vs. Paci		5
54	2019-10-29	2019	6	2025-10-29	0	Fall Back	pre	West Mountain vs. Pacific	9	-20	Pacific	East P	Moun vs. Paci		3
55	2019-10-30	2019	7	2025-10-30	0	Fall Back	pre	National Sentiment	1	-21	National	National	NA		1
56	2019-10-30	2019	7	2025-10-30	0	Fall Back	pre	Eastern Seaboard	2	33	Eastern	East E	NA		2
57	2019-10-30	2019	7	2025-10-30	0	Fall Back	pre	Western Seaboard	3	-60	Pacific	West P	NA		3
58	2019-10-30	2019	7	2025-10-30	0	Fall Back	pre	Eastern Side of Central v Mountain	4	0	Central	West C	Cent vs. Moun		4
59	2019-10-30	2019	7	2025-10-30	0	Fall Back	pre	Western Side of Central vs. Mountain	5	-100	Mountain	East M	Cent vs. Moun		5
60	2019-10-30	2019	7	2025-10-30	0	Fall Back	pre	Eastern Side of Central vs. East	6	33	Eastern	West E	East vs. Cent		2
61	2019-10-30	2019	7	2025-10-30	0	Fall Back	pre	Western Side of Central vs. East	7	100	Central	East C	East vs. Cent		4
62	2019-10-30	2019	7	2025-10-30	0	Fall Back	pre	East Mountain vs Pacific	8	0	Mountain	West M	Moun vs. Paci		5
63	2019-10-30	2019	7	2025-10-30	0	Fall Back	pre	West Mountain vs. Pacific	9	-20	Pacific	East P	Moun vs. Paci		3
64	2019-10-31	2019	8	2025-10-31	0	Fall Back	pre	National Sentiment	1	9	National	National	NA		1
65	2019-10-31	2019	8	2025-10-31	0	Fall Back	pre	Eastern Seaboard	2	-14	Eastern	East E	NA		2
66	2019-10-31	2019	8	2025-10-31	0	Fall Back	pre	Western Seaboard	3	-14	Pacific	West P	NA		3
67	2019-10-31	2019	8	2025-10-31	0	Fall Back	pre	Eastern Side of Central v Mountain	4	0	Central	West C	Cent vs. Moun		4
68	2019-10-31	2019	8	2025-10-31	0	Fall Back	pre	Western Side of Central vs. Mountain	5	-100	Mountain	East M	Cent vs. Moun		5
69	2019-10-31	2019	8	2025-10-31	0	Fall Back	pre	Eastern Side of Central vs. East	6	67	Eastern	West E	East vs. Cent		2
70	2019-10-31	2019	8	2025-10-31	0	Fall Back	pre	Western Side of Central vs. East	7	100	Central	East C	East vs. Cent		4
71	2019-10-31	2019	8	2025-10-31	0	Fall Back	pre	East Mountain vs Pacific	8	0	Mountain	West M	Moun vs. Paci		5
72	2019-10-31	2019	8	2025-10-31	0	Fall Back	pre	West Mountain vs. Pacific	9	-20	Pacific	East P	Moun vs. Paci		3
73	2019-11-01	2019	9	2025-11-01	0	Fall Back	pre	National Sentiment	1	29	National	National	NA		1
74	2019-11-01	2019	9	2025-11-01	0	Fall Back	pre	Eastern Seaboard	2	40	Eastern	East E	NA		2
75	2019-11-01	2019	9	2025-11-01	0	Fall Back	pre	Western Seaboard	3	69	Pacific	West P	NA		3
76	2019-11-01	2019	9	2025-11-01	0	Fall Back	pre	Eastern Side of Central v Mountain	4	0	Central	West C	Cent vs. Moun		4
77	2019-11-01	2019	9	2025-11-01	0	Fall Back	pre	Western Side of Central vs. Mountain	5	-100	Mountain	East M	Cent vs. Moun		5
78	2019-11-01	2019	9	2025-11-01	0	Fall Back	pre	Eastern Side of Central vs. East	6	100	Eastern	West E	East vs. Cent		2
79	2019-11-01	2019	9	2025-11-01	0	Fall Back	pre	Western Side of Central vs. East	7	33	Central	East C	East vs. Cent		4
80	2019-11-01	2019	9	2025-11-01	0	Fall Back	pre	East Mountain vs Pacific	8	0	Mountain	West M	Moun vs. Paci		5
81	2019-11-01	2019	9	2025-11-01	0	Fall Back	pre	West Mountain vs. Pacific	9	20	Pacific	East P	Moun vs. Paci		3
82	2019-11-02	2019	10	2025-11-02	0	Fall Back	pre	National Sentiment	1	18	National	National	NA		1
83	2019-11-02	2019	10	2025-11-02	0	Fall Back	pre	Eastern Seaboard	2	38	Eastern	East E	NA		2
84	2019-11-02	2019	10	2025-11-02	0	Fall Back	pre	Western Seaboard	3	17	Pacific	West P	NA		3
85	2019-11-02	2019	10	2025-11-02	0	Fall Back	pre	Eastern Side of Central v Mountain	4	-100	Central	West C	Cent vs. Moun		4
86	2019-11-02	2019	10	2025-11-02	0	Fall Back	pre	Western Side of Central vs. Mountain	5	33	Mountain	East M	Cent vs. Moun		5
87	2019-11-02	2019	10	2025-11-02	0	Fall Back	pre	Eastern Side of Central vs. East	6	42	Eastern	West E	East vs. Cent		2
88	2019-11-02	2019	10	2025-11-02	0	Fall Back	pre	Western Side of Central vs. East	7	59	Central	East C	East vs. Cent		4
89	2019-11-02	2019	10	2025-11-02	0	Fall Back	pre	East Mountain vs Pacific	8	0	Mountain	West M	Moun vs. Paci		5
90	2019-11-02	2019	10	2025-11-02	0	Fall Back	pre	West Mountain vs. Pacific	9	20	Pacific	East P	Moun vs. Paci		3
91	2019-11-03	2019	11	2025-11-03	1	Fall Back	post	National Sentiment	1	-6	National	National	NA		1
92	2019-11-03	2019	11	2025-11-03	1	Fall Back	post	Eastern Seaboard	2	-5	Eastern	East E	NA		2
93	2019-11-03	2019	11	2025-11-03	1	Fall Back	post	Western Seaboard	3	0	Pacific	West P	NA		3
94	2019-11-03	2019	11	2025-11-03	1	Fall Back	post	Eastern Side of Central v Mountain	4	33	Central	West C	Cent vs. Moun		4
95	2019-11-03	2019	11	2025-11-03	1	Fall Back	post	Western Side of Central vs. Mountain	5	50	Mountain	East M	Cent vs. Moun		5
96	2019-11-03	2019	11	2025-11-03	1	Fall Back	post	Eastern Side of Central vs. East	6	8	Eastern	West E	East vs. Cent		2
97	2019-11-03	2019	11	2025-11-03	1	Fall Back	post	Western Side of Central vs. East	7	-11	Central	East C	East vs. Cent		4
98	2019-11-03	2019	11	2025-11-03	1	Fall Back	post	East Mountain vs Pacific	8	0	Mountain	West M	Moun vs. Paci		5
99	2019-11-03	2019	11	2025-11-03	1	Fall Back	post	West Mountain vs. Pacific	9	-7	Pacific	East P	Moun vs. Paci		3
100	2019-11-04	2019	12	2025-11-04	1	Fall Back	post	National Sentiment	1	5	National	National	NA		1
101	2019-11-04	2019	12	2025-11-04	1	Fall Back	post	Eastern Seaboard	2	-12	Eastern	East E	NA		2
102	2019-11-04	2019	12	2025-11-04	1	Fall Back	post	Western Seaboard	3	5	Pacific	West P	NA		3
103	2019-11-04	2019	12	2025-11-04	1	Fall Back	post	Eastern Side of Central v Mountain	4	33	Central	West C	Cent vs. Moun		4
104	2019-11-04	2019	12	2025-11-04	1	Fall Back	post	Western Side of Central vs. Mountain	5	45	Mountain	East M	Cent vs. Moun		5
105	2019-11-04	2019	12	2025-11-04	1	Fall Back	post	Eastern Side of Central vs. East	6	-20	Eastern	West E	East vs. Cent		2
106	2019-11-04	2019	12	2025-11-04	1	Fall Back	post	Western Side of Central vs. East	7	44	Central	East C	East vs. Cent		4
107	2019-11-04	2019	12	2025-11-04	1	Fall Back	post	East Mountain vs Pacific	8	0	Mountain	West M	Moun vs. Paci		5
108	2019-11-04	2019	12	2025-11-04	1	Fall Back	post	West Mountain vs. Pacific	9	-27	Pacific	East P	Moun vs. Paci		3
109	2019-11-05	2019	13	2025-11-05	1	Fall Back	post	National Sentiment	1	-16	National	National	NA		1
110	2019-11-05	2019	13	2025-11-05	1	Fall Back	post	Eastern Seaboard	2	-37	Eastern	East E	NA		2
111	2019-11-05	2019	13	2025-11-05	1	Fall Back	post	Western Seaboard	3	-40	Pacific	West P	NA		3
112	2019-11-05	2019	13	2025-11-05	1	Fall Back	post	Eastern Side of Central v Mountain	4	33	Central	West C	Cent vs. Moun		4
113	2019-11-05	2019	13	2025-11-05	1	Fall Back	post	Western Side of Central vs. Mountain	5	45	Mountain	East M	Cent vs. Moun		5
114	2019-11-05	2019	13	2025-11-05	1	Fall Back	post	Eastern Side of Central vs. East	6	-57	Eastern	West E	East vs. Cent		2
115	2019-11-05	2019	13	2025-11-05	1	Fall Back	post	Western Side of Central vs. East	7	-29	Central	East C	East vs. Cent		4
116	2019-11-05	2019	13	2025-11-05	1	Fall Back	post	East Mountain vs Pacific	8	0	Mountain	West M	Moun vs. Paci		5
117	2019-11-05	2019	13	2025-11-05	1	Fall Back	post	West Mountain vs. Pacific	9	60	Pacific	East P	Moun vs. Paci		3
118	2019-11-06	2019	14	2025-11-06	1	Fall Back	post	National Sentiment	1	-30	National	National	NA		1
119	2019-11-06	2019	14	2025-11-06	1	Fall Back	post	Eastern Seaboard	2	-29	Eastern	East E	NA		2
120	2019-11-06	2019	14	2025-11-06	1	Fall Back	post	Western Seaboard	3	-21	Pacific	West P	NA		3
121	2019-11-06	2019	14	2025-11-06	1	Fall Back	post	Eastern Side of Central v Mountain	4	33	Central	West C	Cent vs. Moun		4
122	2019-11-06	2019	14	2025-11-06	1	Fall Back	post	Western Side of Central vs. Mountain	5	60	Mountain	East M	Cent vs. Moun		5
123	2019-11-06	2019	14	2025-11-06	1	Fall Back	post	Eastern Side of Central vs. East	6	-40	Eastern	West E	East vs. Cent		2
124	2019-11-06	2019	14	2025-11-06	1	Fall Back	post	Western Side of Central vs. East	7	0	Central	East C	East vs. Cent		4
125	2019-11-06	2019	14	2025-11-06	1	Fall Back	post	East Mountain vs Pacific	8	0	Mountain	West M	Moun vs. Paci		5
126	2019-11-06	2019	14	2025-11-06	1	Fall Back	post	West Mountain vs. Pacific	9	25	Pacific	East P	Moun vs. Paci		3
127	2019-11-07	2019	15	2025-11-07	1	Fall Back	post	National Sentiment	1	-24	National	National	NA		1
128	2019-11-07	2019	15	2025-11-07	1	Fall Back	post	Eastern Seaboard	2	-50	Eastern	East E	NA		2
129	2019-11-07	2019	15	2025-11-07	1	Fall Back	post	Western Seaboard	3	-46	Pacific	West P	NA		3
130	2019-11-07	2019	15	2025-11-07	1	Fall Back	post	Eastern Side of Central v Mountain	4	43	Central	West C	Cent vs. Moun		4
131	2019-11-07	2019	15	2025-11-07	1	Fall Back	post	Western Side of Central vs. Mountain	5	14	Mountain	East M	Cent vs. Moun		5
132	2019-11-07	2019	15	2025-11-07	1	Fall Back	post	Eastern Side of Central vs. East	6	60	Eastern	West E	East vs. Cent		2
133	2019-11-07	2019	15	2025-11-07	1	Fall Back	post	Western Side of Central vs. East	7	-67	Central	East C	East vs. Cent		4
134	2019-11-07	2019	15	2025-11-07	1	Fall Back	post	East Mountain vs Pacific	8	0	Mountain	West M	Moun vs. Paci		5
135	2019-11-07	2019	15	2025-11-07	1	Fall Back	post	West Mountain vs. Pacific	9	25	Pacific	East P	Moun vs. Paci		3
136	2019-11-08	2019	16	2025-11-08	1	Fall Back	post	National Sentiment	1	-41	National	National	NA		1
137	2019-11-08	2019	16	2025-11-08	1	Fall Back	post	Eastern Seaboard	2	-64	Eastern	East E	NA		2
138	2019-11-08	2019	16	2025-11-08	1	Fall Back	post	Western Seaboard	3	-60	Pacific	West P	NA		3
139	2019-11-08	2019	16	2025-11-08	1	Fall Back	post	Eastern Side of Central v Mountain	4	43	Central	West C	Cent vs. Moun		4
140	2019-11-08	2019	16	2025-11-08	1	Fall Back	post	Western Side of Central vs. Mountain	5	14	Mountain	East M	Cent vs. Moun		5
141	2019-11-08	2019	16	2025-11-08	1	Fall Back	post	Eastern Side of Central vs. East	6	50	Eastern	West E	East vs. Cent		2
142	2019-11-08	2019	16	2025-11-08	1	Fall Back	post	Western Side of Central vs. East	7	-14	Central	East C	East vs. Cent		4
143	2019-11-08	2019	16	2025-11-08	1	Fall Back	post	East Mountain vs Pacific	8	0	Mountain	West M	Moun vs. Paci		5
144	2019-11-08	2019	16	2025-11-08	1	Fall Back	post	West Mountain vs. Pacific	9	-60	Pacific	East P	Moun vs. Paci		3
145	2019-11-09	2019	17	2025-11-09	1	Fall Back	post	National Sentiment	1	-67	National	National	NA		1
146	2019-11-09	2019	17	2025-11-09	1	Fall Back	post	Eastern Seaboard	2	-60	Eastern	East E	NA		2
147	2019-11-09	2019	17	2025-11-09	1	Fall Back	post	Western Seaboard	3	-86	Pacific	West P	NA		3
148	2019-11-09	2019	17	2025-11-09	1	Fall Back	post	Eastern Side of Central v Mountain	4	43	Central	West C	Cent vs. Moun		4
149	2019-11-09	2019	17	2025-11-09	1	Fall Back	post	Western Side of Central vs. Mountain	5	14	Mountain	East M	Cent vs. Moun		5
150	2019-11-09	2019	17	2025-11-09	1	Fall Back	post	Eastern Side of Central vs. East	6	-20	Eastern	West E	East vs. Cent		2
151	2019-11-09	2019	17	2025-11-09	1	Fall Back	post	Western Side of Central vs. East	7	-33	Central	East C	East vs. Cent		4
152	2019-11-09	2019	17	2025-11-09	1	Fall Back	post	East Mountain vs Pacific	8	0	Mountain	West M	Moun vs. Paci		5
153	2019-11-09	2019	17	2025-11-09	1	Fall Back	post	West Mountain vs. Pacific	9	-60	Pacific	East P	Moun vs. Paci		3
154	2019-11-10	2019	18	2025-11-10	1	Fall Back	post	National Sentiment	1	-75	National	National	NA		1
155	2019-11-10	2019	18	2025-11-10	1	Fall Back	post	Eastern Seaboard	2	-100	Eastern	East E	NA		2
156	2019-11-10	2019	18	2025-11-10	1	Fall Back	post	Western Seaboard	3	-60	Pacific	West P	NA		3
157	2019-11-10	2019	18	2025-11-10	1	Fall Back	post	Eastern Side of Central v Mountain	4	43	Central	West C	Cent vs. Moun		4
158	2019-11-10	2019	18	2025-11-10	1	Fall Back	post	Western Side of Central vs. Mountain	5	14	Mountain	East M	Cent vs. Moun		5
159	2019-11-10	2019	18	2025-11-10	1	Fall Back	post	Eastern Side of Central vs. East	6	-43	Eastern	West E	East vs. Cent		2
160	2019-11-10	2019	18	2025-11-10	1	Fall Back	post	Western Side of Central vs. East	7	-100	Central	East C	East vs. Cent		4
161	2019-11-10	2019	18	2025-11-10	1	Fall Back	post	East Mountain vs Pacific	8	0	Mountain	West M	Moun vs. Paci		5
162	2019-11-10	2019	18	2025-11-10	1	Fall Back	post	West Mountain vs. Pacific	9	-100	Pacific	East P	Moun vs. Paci		3
163	2019-11-11	2019	19	2025-11-11	1	Fall Back	post	National Sentiment	1	-61	National	National	NA		1
164	2019-11-11	2019	19	2025-11-11	1	Fall Back	post	Eastern Seaboard	2	-86	Eastern	East E	NA		2
165	2019-11-11	2019	19	2025-11-11	1	Fall Back	post	Western Seaboard	3	-57	Pacific	West P	NA		3
166	2019-11-11	2019	19	2025-11-11	1	Fall Back	post	Eastern Side of Central v Mountain	4	43	Central	West C	Cent vs. Moun		4
167	2019-11-11	2019	19	2025-11-11	1	Fall Back	post	Western Side of Central vs. Mountain	5	-20	Mountain	East M	Cent vs. Moun		5
168	2019-11-11	2019	19	2025-11-11	1	Fall Back	post	Eastern Side of Central vs. East	6	-43	Eastern	West E	East vs. Cent		2
169	2019-11-11	2019	19	2025-11-11	1	Fall Back	post	Western Side of Central vs. East	7	-100	Central	East C	East vs. Cent		4
170	2019-11-11	2019	19	2025-11-11	1	Fall Back	post	East Mountain vs Pacific	8	100	Mountain	West M	Moun vs. Paci		5
171	2019-11-11	2019	19	2025-11-11	1	Fall Back	post	West Mountain vs. Pacific	9	-100	Pacific	East P	Moun vs. Paci		3
172	2019-11-12	2019	20	2025-11-12	1	Fall Back	post	National Sentiment	1	-21	National	National	NA		1
173	2019-11-12	2019	20	2025-11-12	1	Fall Back	post	Eastern Seaboard	2	-67	Eastern	East E	NA		2
174	2019-11-12	2019	20	2025-11-12	1	Fall Back	post	Western Seaboard	3	-8	Pacific	West P	NA		3
175	2019-11-12	2019	20	2025-11-12	1	Fall Back	post	Eastern Side of Central v Mountain	4	43	Central	West C	Cent vs. Moun		4
176	2019-11-12	2019	20	2025-11-12	1	Fall Back	post	Western Side of Central vs. Mountain	5	-20	Mountain	East M	Cent vs. Moun		5
177	2019-11-12	2019	20	2025-11-12	1	Fall Back	post	Eastern Side of Central vs. East	6	-67	Eastern	West E	East vs. Cent		2
178	2019-11-12	2019	20	2025-11-12	1	Fall Back	post	Western Side of Central vs. East	7	-67	Central	East C	East vs. Cent		4
179	2019-11-12	2019	20	2025-11-12	1	Fall Back	post	East Mountain vs Pacific	8	100	Mountain	West M	Moun vs. Paci		5
180	2019-11-12	2019	20	2025-11-12	1	Fall Back	post	West Mountain vs. Pacific	9	-100	Pacific	East P	Moun vs. Paci		3
181	2020-10-22	2020	1	2025-10-22	0	Fall Back	pre	National Sentiment	1	39	National	National	NA		1
182	2020-10-22	2020	1	2025-10-22	0	Fall Back	pre	Eastern Seaboard	2	100	Eastern	East E	NA		2
183	2020-10-22	2020	1	2025-10-22	0	Fall Back	pre	Western Seaboard	3	60	Pacific	West P	NA		3
184	2020-10-22	2020	1	2025-10-22	0	Fall Back	pre	Eastern Side of Central v Mountain	4	0	Central	West C	Cent vs. Moun		4
185	2020-10-22	2020	1	2025-10-22	0	Fall Back	pre	Western Side of Central vs. Mountain	5	0	Mountain	East M	Cent vs. Moun		5
186	2020-10-22	2020	1	2025-10-22	0	Fall Back	pre	Eastern Side of Central vs. East	6	-60	Eastern	West E	East vs. Cent		2
187	2020-10-22	2020	1	2025-10-22	0	Fall Back	pre	Western Side of Central vs. East	7	-33	Central	East C	East vs. Cent		4
188	2020-10-22	2020	1	2025-10-22	0	Fall Back	pre	East Mountain vs Pacific	8	0	Mountain	West M	Moun vs. Paci		5
189	2020-10-22	2020	1	2025-10-22	0	Fall Back	pre	West Mountain vs. Pacific	9	-100	Pacific	East P	Moun vs. Paci		3
190	2020-10-23	2020	2	2025-10-23	0	Fall Back	pre	National Sentiment	1	30	National	National	NA		1
191	2020-10-23	2020	2	2025-10-23	0	Fall Back	pre	Eastern Seaboard	2	60	Eastern	East E	NA		2
192	2020-10-23	2020	2	2025-10-23	0	Fall Back	pre	Western Seaboard	3	43	Pacific	West P	NA		3
193	2020-10-23	2020	2	2025-10-23	0	Fall Back	pre	Eastern Side of Central v Mountain	4	0	Central	West C	Cent vs. Moun		4
194	2020-10-23	2020	2	2025-10-23	0	Fall Back	pre	Western Side of Central vs. Mountain	5	0	Mountain	East M	Cent vs. Moun		5
195	2020-10-23	2020	2	2025-10-23	0	Fall Back	pre	Eastern Side of Central vs. East	6	-20	Eastern	West E	East vs. Cent		2
196	2020-10-23	2020	2	2025-10-23	0	Fall Back	pre	Western Side of Central vs. East	7	-20	Central	East C	East vs. Cent		4
197	2020-10-23	2020	2	2025-10-23	0	Fall Back	pre	East Mountain vs Pacific	8	0	Mountain	West M	Moun vs. Paci		5
198	2020-10-23	2020	2	2025-10-23	0	Fall Back	pre	West Mountain vs. Pacific	9	-100	Pacific	East P	Moun vs. Paci		3
199	2020-10-24	2020	3	2025-10-24	0	Fall Back	pre	National Sentiment	1	34	National	National	NA		1
200	2020-10-24	2020	3	2025-10-24	0	Fall Back	pre	Eastern Seaboard	2	100	Eastern	East E	NA		2
201	2020-10-24	2020	3	2025-10-24	0	Fall Back	pre	Western Seaboard	3	67	Pacific	West P	NA		3
202	2020-10-24	2020	3	2025-10-24	0	Fall Back	pre	Eastern Side of Central v Mountain	4	0	Central	West C	Cent vs. Moun		4
203	2020-10-24	2020	3	2025-10-24	0	Fall Back	pre	Western Side of Central vs. Mountain	5	0	Mountain	East M	Cent vs. Moun		5
204	2020-10-24	2020	3	2025-10-24	0	Fall Back	pre	Eastern Side of Central vs. East	6	-20	Eastern	West E	East vs. Cent		2
205	2020-10-24	2020	3	2025-10-24	0	Fall Back	pre	Western Side of Central vs. East	7	0	Central	East C	East vs. Cent		4
206	2020-10-24	2020	3	2025-10-24	0	Fall Back	pre	East Mountain vs Pacific	8	0	Mountain	West M	Moun vs. Paci		5
207	2020-10-24	2020	3	2025-10-24	0	Fall Back	pre	West Mountain vs. Pacific	9	-100	Pacific	East P	Moun vs. Paci		3
208	2020-10-25	2020	4	2025-10-25	0	Fall Back	pre	National Sentiment	1	9	National	National	NA		1
209	2020-10-25	2020	4	2025-10-25	0	Fall Back	pre	Eastern Seaboard	2	75	Eastern	East E	NA		2
210	2020-10-25	2020	4	2025-10-25	0	Fall Back	pre	Western Seaboard	3	14	Pacific	West P	NA		3
211	2020-10-25	2020	4	2025-10-25	0	Fall Back	pre	Eastern Side of Central v Mountain	4	0	Central	West C	Cent vs. Moun		4
212	2020-10-25	2020	4	2025-10-25	0	Fall Back	pre	Western Side of Central vs. Mountain	5	-100	Mountain	East M	Cent vs. Moun		5
213	2020-10-25	2020	4	2025-10-25	0	Fall Back	pre	Eastern Side of Central vs. East	6	-20	Eastern	West E	East vs. Cent		2
214	2020-10-25	2020	4	2025-10-25	0	Fall Back	pre	Western Side of Central vs. East	7	100	Central	East C	East vs. Cent		4
215	2020-10-25	2020	4	2025-10-25	0	Fall Back	pre	East Mountain vs Pacific	8	0	Mountain	West M	Moun vs. Paci		5
216	2020-10-25	2020	4	2025-10-25	0	Fall Back	pre	West Mountain vs. Pacific	9	-100	Pacific	East P	Moun vs. Paci		3
217	2020-10-26	2020	5	2025-10-26	0	Fall Back	pre	National Sentiment	1	21	National	National	NA		1
218	2020-10-26	2020	5	2025-10-26	0	Fall Back	pre	Eastern Seaboard	2	43	Eastern	East E	NA		2
219	2020-10-26	2020	5	2025-10-26	0	Fall Back	pre	Western Seaboard	3	75	Pacific	West P	NA		3
220	2020-10-26	2020	5	2025-10-26	0	Fall Back	pre	Eastern Side of Central v Mountain	4	0	Central	West C	Cent vs. Moun		4
221	2020-10-26	2020	5	2025-10-26	0	Fall Back	pre	Western Side of Central vs. Mountain	5	-100	Mountain	East M	Cent vs. Moun		5
222	2020-10-26	2020	5	2025-10-26	0	Fall Back	pre	Eastern Side of Central vs. East	6	-60	Eastern	West E	East vs. Cent		2
223	2020-10-26	2020	5	2025-10-26	0	Fall Back	pre	Western Side of Central vs. East	7	60	Central	East C	East vs. Cent		4
224	2020-10-26	2020	5	2025-10-26	0	Fall Back	pre	East Mountain vs Pacific	8	0	Mountain	West M	Moun vs. Paci		5
225	2020-10-26	2020	5	2025-10-26	0	Fall Back	pre	West Mountain vs. Pacific	9	-100	Pacific	East P	Moun vs. Paci		3
226	2020-10-27	2020	6	2025-10-27	0	Fall Back	pre	National Sentiment	1	-18	National	National	NA		1
227	2020-10-27	2020	6	2025-10-27	0	Fall Back	pre	Eastern Seaboard	2	11	Eastern	East E	NA		2
228	2020-10-27	2020	6	2025-10-27	0	Fall Back	pre	Western Seaboard	3	-11	Pacific	West P	NA		3
229	2020-10-27	2020	6	2025-10-27	0	Fall Back	pre	Eastern Side of Central v Mountain	4	0	Central	West C	Cent vs. Moun		4
230	2020-10-27	2020	6	2025-10-27	0	Fall Back	pre	Western Side of Central vs. Mountain	5	-100	Mountain	East M	Cent vs. Moun		5
231	2020-10-27	2020	6	2025-10-27	0	Fall Back	pre	Eastern Side of Central vs. East	6	-67	Eastern	West E	East vs. Cent		2
232	2020-10-27	2020	6	2025-10-27	0	Fall Back	pre	Western Side of Central vs. East	7	14	Central	East C	East vs. Cent		4
233	2020-10-27	2020	6	2025-10-27	0	Fall Back	pre	East Mountain vs Pacific	8	0	Mountain	West M	Moun vs. Paci		5
234	2020-10-27	2020	6	2025-10-27	0	Fall Back	pre	West Mountain vs. Pacific	9	-100	Pacific	East P	Moun vs. Paci		3
235	2020-10-28	2020	7	2025-10-28	0	Fall Back	pre	National Sentiment	1	-9	National	National	NA		1
236	2020-10-28	2020	7	2025-10-28	0	Fall Back	pre	Eastern Seaboard	2	-14	Eastern	East E	NA		2
237	2020-10-28	2020	7	2025-10-28	0	Fall Back	pre	Western Seaboard	3	0	Pacific	West P	NA		3
238	2020-10-28	2020	7	2025-10-28	0	Fall Back	pre	Eastern Side of Central v Mountain	4	0	Central	West C	Cent vs. Moun		4
239	2020-10-28	2020	7	2025-10-28	0	Fall Back	pre	Western Side of Central vs. Mountain	5	0	Mountain	East M	Cent vs. Moun		5
240	2020-10-28	2020	7	2025-10-28	0	Fall Back	pre	Eastern Side of Central vs. East	6	-25	Eastern	West E	East vs. Cent		2
241	2020-10-28	2020	7	2025-10-28	0	Fall Back	pre	Western Side of Central vs. East	7	-20	Central	East C	East vs. Cent		4
242	2020-10-28	2020	7	2025-10-28	0	Fall Back	pre	East Mountain vs Pacific	8	0	Mountain	West M	Moun vs. Paci		5
243	2020-10-28	2020	7	2025-10-28	0	Fall Back	pre	West Mountain vs. Pacific	9	-100	Pacific	East P	Moun vs. Paci		3
244	2020-10-29	2020	8	2025-10-29	0	Fall Back	pre	National Sentiment	1	2	National	National	NA		1
245	2020-10-29	2020	8	2025-10-29	0	Fall Back	pre	Eastern Seaboard	2	17	Eastern	East E	NA		2
246	2020-10-29	2020	8	2025-10-29	0	Fall Back	pre	Western Seaboard	3	25	Pacific	West P	NA		3
247	2020-10-29	2020	8	2025-10-29	0	Fall Back	pre	Eastern Side of Central v Mountain	4	0	Central	West C	Cent vs. Moun		4
248	2020-10-29	2020	8	2025-10-29	0	Fall Back	pre	Western Side of Central vs. Mountain	5	0	Mountain	East M	Cent vs. Moun		5
249	2020-10-29	2020	8	2025-10-29	0	Fall Back	pre	Eastern Side of Central vs. East	6	20	Eastern	West E	East vs. Cent		2
250	2020-10-29	2020	8	2025-10-29	0	Fall Back	pre	Western Side of Central vs. East	7	14	Central	East C	East vs. Cent		4
251	2020-10-29	2020	8	2025-10-29	0	Fall Back	pre	East Mountain vs Pacific	8	0	Mountain	West M	Moun vs. Paci		5
252	2020-10-29	2020	8	2025-10-29	0	Fall Back	pre	West Mountain vs. Pacific	9	0	Pacific	East P	Moun vs. Paci		3
253	2020-10-30	2020	9	2025-10-30	0	Fall Back	pre	National Sentiment	1	20	National	National	NA		1
254	2020-10-30	2020	9	2025-10-30	0	Fall Back	pre	Eastern Seaboard	2	-23	Eastern	East E	NA		2
255	2020-10-30	2020	9	2025-10-30	0	Fall Back	pre	Western Seaboard	3	42	Pacific	West P	NA		3
256	2020-10-30	2020	9	2025-10-30	0	Fall Back	pre	Eastern Side of Central v Mountain	4	0	Central	West C	Cent vs. Moun		4
257	2020-10-30	2020	9	2025-10-30	0	Fall Back	pre	Western Side of Central vs. Mountain	5	0	Mountain	East M	Cent vs. Moun		5
258	2020-10-30	2020	9	2025-10-30	0	Fall Back	pre	Eastern Side of Central vs. East	6	25	Eastern	West E	East vs. Cent		2
259	2020-10-30	2020	9	2025-10-30	0	Fall Back	pre	Western Side of Central vs. East	7	71	Central	East C	East vs. Cent		4
260	2020-10-30	2020	9	2025-10-30	0	Fall Back	pre	East Mountain vs Pacific	8	33	Mountain	West M	Moun vs. Paci		5
261	2020-10-30	2020	9	2025-10-30	0	Fall Back	pre	West Mountain vs. Pacific	9	33	Pacific	East P	Moun vs. Paci		3
262	2020-10-31	2020	10	2025-10-31	0	Fall Back	pre	National Sentiment	1	28	National	National	NA		1
263	2020-10-31	2020	10	2025-10-31	0	Fall Back	pre	Eastern Seaboard	2	27	Eastern	East E	NA		2
264	2020-10-31	2020	10	2025-10-31	0	Fall Back	pre	Western Seaboard	3	26	Pacific	West P	NA		3
265	2020-10-31	2020	10	2025-10-31	0	Fall Back	pre	Eastern Side of Central v Mountain	4	-100	Central	West C	Cent vs. Moun		4
266	2020-10-31	2020	10	2025-10-31	0	Fall Back	pre	Western Side of Central vs. Mountain	5	33	Mountain	East M	Cent vs. Moun		5
267	2020-10-31	2020	10	2025-10-31	0	Fall Back	pre	Eastern Side of Central vs. East	6	50	Eastern	West E	East vs. Cent		2
268	2020-10-31	2020	10	2025-10-31	0	Fall Back	pre	Western Side of Central vs. East	7	27	Central	East C	East vs. Cent		4
269	2020-10-31	2020	10	2025-10-31	0	Fall Back	pre	East Mountain vs Pacific	8	50	Mountain	West M	Moun vs. Paci		5
270	2020-10-31	2020	10	2025-10-31	0	Fall Back	pre	West Mountain vs. Pacific	9	20	Pacific	East P	Moun vs. Paci		3
271	2020-11-01	2020	11	2025-11-01	1	Fall Back	post	National Sentiment	1	-20	National	National	NA		1
272	2020-11-01	2020	11	2025-11-01	1	Fall Back	post	Eastern Seaboard	2	-12	Eastern	East E	NA		2
273	2020-11-01	2020	11	2025-11-01	1	Fall Back	post	Western Seaboard	3	-4	Pacific	West P	NA		3
274	2020-11-01	2020	11	2025-11-01	1	Fall Back	post	Eastern Side of Central v Mountain	4	-100	Central	West C	Cent vs. Moun		4
275	2020-11-01	2020	11	2025-11-01	1	Fall Back	post	Western Side of Central vs. Mountain	5	20	Mountain	East M	Cent vs. Moun		5
276	2020-11-01	2020	11	2025-11-01	1	Fall Back	post	Eastern Side of Central vs. East	6	2	Eastern	West E	East vs. Cent		2
277	2020-11-01	2020	11	2025-11-01	1	Fall Back	post	Western Side of Central vs. East	7	-15	Central	East C	East vs. Cent		4
278	2020-11-01	2020	11	2025-11-01	1	Fall Back	post	East Mountain vs Pacific	8	20	Mountain	West M	Moun vs. Paci		5
279	2020-11-01	2020	11	2025-11-01	1	Fall Back	post	West Mountain vs. Pacific	9	-33	Pacific	East P	Moun vs. Paci		3
280	2020-11-02	2020	12	2025-11-02	1	Fall Back	post	National Sentiment	1	-40	National	National	NA		1
281	2020-11-02	2020	12	2025-11-02	1	Fall Back	post	Eastern Seaboard	2	-42	Eastern	East E	NA		2
282	2020-11-02	2020	12	2025-11-02	1	Fall Back	post	Western Seaboard	3	-36	Pacific	West P	NA		3
283	2020-11-02	2020	12	2025-11-02	1	Fall Back	post	Eastern Side of Central v Mountain	4	-100	Central	West C	Cent vs. Moun		4
284	2020-11-02	2020	12	2025-11-02	1	Fall Back	post	Western Side of Central vs. Mountain	5	20	Mountain	East M	Cent vs. Moun		5
285	2020-11-02	2020	12	2025-11-02	1	Fall Back	post	Eastern Side of Central vs. East	6	-48	Eastern	West E	East vs. Cent		2
286	2020-11-02	2020	12	2025-11-02	1	Fall Back	post	Western Side of Central vs. East	7	-33	Central	East C	East vs. Cent		4
287	2020-11-02	2020	12	2025-11-02	1	Fall Back	post	East Mountain vs Pacific	8	20	Mountain	West M	Moun vs. Paci		5
288	2020-11-02	2020	12	2025-11-02	1	Fall Back	post	West Mountain vs. Pacific	9	-45	Pacific	East P	Moun vs. Paci		3
289	2020-11-03	2020	13	2025-11-03	1	Fall Back	post	National Sentiment	1	-43	National	National	NA		1
290	2020-11-03	2020	13	2025-11-03	1	Fall Back	post	Eastern Seaboard	2	-54	Eastern	East E	NA		2
291	2020-11-03	2020	13	2025-11-03	1	Fall Back	post	Western Seaboard	3	-43	Pacific	West P	NA		3
292	2020-11-03	2020	13	2025-11-03	1	Fall Back	post	Eastern Side of Central v Mountain	4	-100	Central	West C	Cent vs. Moun		4
293	2020-11-03	2020	13	2025-11-03	1	Fall Back	post	Western Side of Central vs. Mountain	5	-33	Mountain	East M	Cent vs. Moun		5
294	2020-11-03	2020	13	2025-11-03	1	Fall Back	post	Eastern Side of Central vs. East	6	-33	Eastern	West E	East vs. Cent		2
295	2020-11-03	2020	13	2025-11-03	1	Fall Back	post	Western Side of Central vs. East	7	-80	Central	East C	East vs. Cent		4
296	2020-11-03	2020	13	2025-11-03	1	Fall Back	post	East Mountain vs Pacific	8	20	Mountain	West M	Moun vs. Paci		5
297	2020-11-03	2020	13	2025-11-03	1	Fall Back	post	West Mountain vs. Pacific	9	-100	Pacific	East P	Moun vs. Paci		3
298	2020-11-04	2020	14	2025-11-04	1	Fall Back	post	National Sentiment	1	-53	National	National	NA		1
299	2020-11-04	2020	14	2025-11-04	1	Fall Back	post	Eastern Seaboard	2	-60	Eastern	East E	NA		2
300	2020-11-04	2020	14	2025-11-04	1	Fall Back	post	Western Seaboard	3	-58	Pacific	West P	NA		3
301	2020-11-04	2020	14	2025-11-04	1	Fall Back	post	Eastern Side of Central v Mountain	4	-100	Central	West C	Cent vs. Moun		4
302	2020-11-04	2020	14	2025-11-04	1	Fall Back	post	Western Side of Central vs. Mountain	5	-33	Mountain	East M	Cent vs. Moun		5
303	2020-11-04	2020	14	2025-11-04	1	Fall Back	post	Eastern Side of Central vs. East	6	-27	Eastern	West E	East vs. Cent		2
304	2020-11-04	2020	14	2025-11-04	1	Fall Back	post	Western Side of Central vs. East	7	-86	Central	East C	East vs. Cent		4
305	2020-11-04	2020	14	2025-11-04	1	Fall Back	post	East Mountain vs Pacific	8	20	Mountain	West M	Moun vs. Paci		5
306	2020-11-04	2020	14	2025-11-04	1	Fall Back	post	West Mountain vs. Pacific	9	-60	Pacific	East P	Moun vs. Paci		3
307	2020-11-05	2020	15	2025-11-05	1	Fall Back	post	National Sentiment	1	-47	National	National	NA		1
308	2020-11-05	2020	15	2025-11-05	1	Fall Back	post	Eastern Seaboard	2	0	Eastern	East E	NA		2
309	2020-11-05	2020	15	2025-11-05	1	Fall Back	post	Western Seaboard	3	-17	Pacific	West P	NA		3
310	2020-11-05	2020	15	2025-11-05	1	Fall Back	post	Eastern Side of Central v Mountain	4	-100	Central	West C	Cent vs. Moun		4
311	2020-11-05	2020	15	2025-11-05	1	Fall Back	post	Western Side of Central vs. Mountain	5	-67	Mountain	East M	Cent vs. Moun		5
312	2020-11-05	2020	15	2025-11-05	1	Fall Back	post	Eastern Side of Central vs. East	6	-23	Eastern	West E	East vs. Cent		2
313	2020-11-05	2020	15	2025-11-05	1	Fall Back	post	Western Side of Central vs. East	7	-67	Central	East C	East vs. Cent		4
314	2020-11-05	2020	15	2025-11-05	1	Fall Back	post	East Mountain vs Pacific	8	20	Mountain	West M	Moun vs. Paci		5
315	2020-11-05	2020	15	2025-11-05	1	Fall Back	post	West Mountain vs. Pacific	9	-60	Pacific	East P	Moun vs. Paci		3
316	2020-11-06	2020	16	2025-11-06	1	Fall Back	post	National Sentiment	1	-17	National	National	NA		1
317	2020-11-06	2020	16	2025-11-06	1	Fall Back	post	Eastern Seaboard	2	33	Eastern	East E	NA		2
318	2020-11-06	2020	16	2025-11-06	1	Fall Back	post	Western Seaboard	3	-38	Pacific	West P	NA		3
319	2020-11-06	2020	16	2025-11-06	1	Fall Back	post	Eastern Side of Central v Mountain	4	-100	Central	West C	Cent vs. Moun		4
320	2020-11-06	2020	16	2025-11-06	1	Fall Back	post	Western Side of Central vs. Mountain	5	-67	Mountain	East M	Cent vs. Moun		5
321	2020-11-06	2020	16	2025-11-06	1	Fall Back	post	Eastern Side of Central vs. East	6	-33	Eastern	West E	East vs. Cent		2
322	2020-11-06	2020	16	2025-11-06	1	Fall Back	post	Western Side of Central vs. East	7	-20	Central	East C	East vs. Cent		4
323	2020-11-06	2020	16	2025-11-06	1	Fall Back	post	East Mountain vs Pacific	8	20	Mountain	West M	Moun vs. Paci		5
324	2020-11-06	2020	16	2025-11-06	1	Fall Back	post	West Mountain vs. Pacific	9	-67	Pacific	East P	Moun vs. Paci		3
325	2020-11-07	2020	17	2025-11-07	1	Fall Back	post	National Sentiment	1	-44	National	National	NA		1
326	2020-11-07	2020	17	2025-11-07	1	Fall Back	post	Eastern Seaboard	2	0	Eastern	East E	NA		2
327	2020-11-07	2020	17	2025-11-07	1	Fall Back	post	Western Seaboard	3	-67	Pacific	West P	NA		3
328	2020-11-07	2020	17	2025-11-07	1	Fall Back	post	Eastern Side of Central v Mountain	4	-100	Central	West C	Cent vs. Moun		4
329	2020-11-07	2020	17	2025-11-07	1	Fall Back	post	Western Side of Central vs. Mountain	5	-67	Mountain	East M	Cent vs. Moun		5
330	2020-11-07	2020	17	2025-11-07	1	Fall Back	post	Eastern Side of Central vs. East	6	-33	Eastern	West E	East vs. Cent		2
331	2020-11-07	2020	17	2025-11-07	1	Fall Back	post	Western Side of Central vs. East	7	-33	Central	East C	East vs. Cent		4
332	2020-11-07	2020	17	2025-11-07	1	Fall Back	post	East Mountain vs Pacific	8	20	Mountain	West M	Moun vs. Paci		5
333	2020-11-07	2020	17	2025-11-07	1	Fall Back	post	West Mountain vs. Pacific	9	-67	Pacific	East P	Moun vs. Paci		3
334	2020-11-08	2020	18	2025-11-08	1	Fall Back	post	National Sentiment	1	-49	National	National	NA		1
335	2020-11-08	2020	18	2025-11-08	1	Fall Back	post	Eastern Seaboard	2	0	Eastern	East E	NA		2
336	2020-11-08	2020	18	2025-11-08	1	Fall Back	post	Western Seaboard	3	-76	Pacific	West P	NA		3
337	2020-11-08	2020	18	2025-11-08	1	Fall Back	post	Eastern Side of Central v Mountain	4	-100	Central	West C	Cent vs. Moun		4
338	2020-11-08	2020	18	2025-11-08	1	Fall Back	post	Western Side of Central vs. Mountain	5	-67	Mountain	East M	Cent vs. Moun		5
339	2020-11-08	2020	18	2025-11-08	1	Fall Back	post	Eastern Side of Central vs. East	6	-20	Eastern	West E	East vs. Cent		2
340	2020-11-08	2020	18	2025-11-08	1	Fall Back	post	Western Side of Central vs. East	7	-60	Central	East C	East vs. Cent		4
341	2020-11-08	2020	18	2025-11-08	1	Fall Back	post	East Mountain vs Pacific	8	20	Mountain	West M	Moun vs. Paci		5
342	2020-11-08	2020	18	2025-11-08	1	Fall Back	post	West Mountain vs. Pacific	9	-25	Pacific	East P	Moun vs. Paci		3
343	2020-11-09	2020	19	2025-11-09	1	Fall Back	post	National Sentiment	1	-17	National	National	NA		1
344	2020-11-09	2020	19	2025-11-09	1	Fall Back	post	Eastern Seaboard	2	9	Eastern	East E	NA		2
345	2020-11-09	2020	19	2025-11-09	1	Fall Back	post	Western Seaboard	3	-5	Pacific	West P	NA		3
346	2020-11-09	2020	19	2025-11-09	1	Fall Back	post	Eastern Side of Central v Mountain	4	-100	Central	West C	Cent vs. Moun		4
347	2020-11-09	2020	19	2025-11-09	1	Fall Back	post	Western Side of Central vs. Mountain	5	-100	Mountain	East M	Cent vs. Moun		5
348	2020-11-09	2020	19	2025-11-09	1	Fall Back	post	Eastern Side of Central vs. East	6	-60	Eastern	West E	East vs. Cent		2
349	2020-11-09	2020	19	2025-11-09	1	Fall Back	post	Western Side of Central vs. East	7	-11	Central	East C	East vs. Cent		4
350	2020-11-09	2020	19	2025-11-09	1	Fall Back	post	East Mountain vs Pacific	8	20	Mountain	West M	Moun vs. Paci		5
351	2020-11-09	2020	19	2025-11-09	1	Fall Back	post	West Mountain vs. Pacific	9	60	Pacific	East P	Moun vs. Paci		3
352	2020-11-10	2020	20	2025-11-10	1	Fall Back	post	National Sentiment	1	-46	National	National	NA		1
353	2020-11-10	2020	20	2025-11-10	1	Fall Back	post	Eastern Seaboard	2	-76	Eastern	East E	NA		2
354	2020-11-10	2020	20	2025-11-10	1	Fall Back	post	Western Seaboard	3	-33	Pacific	West P	NA		3
355	2020-11-10	2020	20	2025-11-10	1	Fall Back	post	Eastern Side of Central v Mountain	4	-100	Central	West C	Cent vs. Moun		4
356	2020-11-10	2020	20	2025-11-10	1	Fall Back	post	Western Side of Central vs. Mountain	5	-100	Mountain	East M	Cent vs. Moun		5
357	2020-11-10	2020	20	2025-11-10	1	Fall Back	post	Eastern Side of Central vs. East	6	20	Eastern	West E	East vs. Cent		2
358	2020-11-10	2020	20	2025-11-10	1	Fall Back	post	Western Side of Central vs. East	7	-67	Central	East C	East vs. Cent		4
359	2020-11-10	2020	20	2025-11-10	1	Fall Back	post	East Mountain vs Pacific	8	20	Mountain	West M	Moun vs. Paci		5
360	2020-11-10	2020	20	2025-11-10	1	Fall Back	post	West Mountain vs. Pacific	9	-20	Pacific	East P	Moun vs. Paci		3
361	2020-02-27	2020	1	2025-02-27	0	Spring Forward	pre	National Sentiment	1	80	National	National	NA		1
362	2020-02-27	2020	1	2025-02-27	0	Spring Forward	pre	Eastern Seaboard	2	100	Eastern	East E	NA		2
363	2020-02-27	2020	1	2025-02-27	0	Spring Forward	pre	Western Seaboard	3	33	Pacific	West P	NA		3
364	2020-02-27	2020	1	2025-02-27	0	Spring Forward	pre	Eastern Side of Central v Mountain	4	0	Central	West C	Cent vs. Moun		4
365	2020-02-27	2020	1	2025-02-27	0	Spring Forward	pre	Western Side of Central vs. Mountain	5	0	Mountain	East M	Cent vs. Moun		5
366	2020-02-27	2020	1	2025-02-27	0	Spring Forward	pre	Eastern Side of Central vs. East	6	100	Eastern	West E	East vs. Cent		2
367	2020-02-27	2020	1	2025-02-27	0	Spring Forward	pre	Western Side of Central vs. East	7	20	Central	East C	East vs. Cent		4
368	2020-02-27	2020	1	2025-02-27	0	Spring Forward	pre	East Mountain vs Pacific	8	100	Mountain	West M	Moun vs. Paci		5
369	2020-02-27	2020	1	2025-02-27	0	Spring Forward	pre	West Mountain vs. Pacific	9	100	Pacific	East P	Moun vs. Paci		3
370	2020-02-28	2020	2	2025-02-28	0	Spring Forward	pre	National Sentiment	1	89	National	National	NA		1
371	2020-02-28	2020	2	2025-02-28	0	Spring Forward	pre	Eastern Seaboard	2	100	Eastern	East E	NA		2
372	2020-02-28	2020	2	2025-02-28	0	Spring Forward	pre	Western Seaboard	3	50	Pacific	West P	NA		3
373	2020-02-28	2020	2	2025-02-28	0	Spring Forward	pre	Eastern Side of Central v Mountain	4	0	Central	West C	Cent vs. Moun		4
374	2020-02-28	2020	2	2025-02-28	0	Spring Forward	pre	Western Side of Central vs. Mountain	5	0	Mountain	East M	Cent vs. Moun		5
375	2020-02-28	2020	2	2025-02-28	0	Spring Forward	pre	Eastern Side of Central vs. East	6	100	Eastern	West E	East vs. Cent		2
376	2020-02-28	2020	2	2025-02-28	0	Spring Forward	pre	Western Side of Central vs. East	7	33	Central	East C	East vs. Cent		4
377	2020-02-28	2020	2	2025-02-28	0	Spring Forward	pre	East Mountain vs Pacific	8	100	Mountain	West M	Moun vs. Paci		5
378	2020-02-28	2020	2	2025-02-28	0	Spring Forward	pre	West Mountain vs. Pacific	9	100	Pacific	East P	Moun vs. Paci		3
379	2020-02-29	2020	3	2029-02-01	0	Spring Forward	pre	National Sentiment	1	89	National	National	NA		1
380	2020-02-29	2020	3	2029-02-01	0	Spring Forward	pre	Eastern Seaboard	2	60	Eastern	East E	NA		2
381	2020-02-29	2020	3	2029-02-01	0	Spring Forward	pre	Western Seaboard	3	100	Pacific	West P	NA		3
382	2020-02-29	2020	3	2029-02-01	0	Spring Forward	pre	Eastern Side of Central v Mountain	4	0	Central	West C	Cent vs. Moun		4
383	2020-02-29	2020	3	2029-02-01	0	Spring Forward	pre	Western Side of Central vs. Mountain	5	0	Mountain	East M	Cent vs. Moun		5
384	2020-02-29	2020	3	2029-02-01	0	Spring Forward	pre	Eastern Side of Central vs. East	6	100	Eastern	West E	East vs. Cent		2
385	2020-02-29	2020	3	2029-02-01	0	Spring Forward	pre	Western Side of Central vs. East	7	33	Central	East C	East vs. Cent		4
386	2020-02-29	2020	3	2029-02-01	0	Spring Forward	pre	East Mountain vs Pacific	8	100	Mountain	West M	Moun vs. Paci		5
387	2020-02-29	2020	3	2029-02-01	0	Spring Forward	pre	West Mountain vs. Pacific	9	100	Pacific	East P	Moun vs. Paci		3
388	2020-03-01	2020	4	2025-03-01	0	Spring Forward	pre	National Sentiment	1	80	National	National	NA		1
389	2020-03-01	2020	4	2025-03-01	0	Spring Forward	pre	Eastern Seaboard	2	67	Eastern	East E	NA		2
390	2020-03-01	2020	4	2025-03-01	0	Spring Forward	pre	Western Seaboard	3	60	Pacific	West P	NA		3
391	2020-03-01	2020	4	2025-03-01	0	Spring Forward	pre	Eastern Side of Central v Mountain	4	0	Central	West C	Cent vs. Moun		4
392	2020-03-01	2020	4	2025-03-01	0	Spring Forward	pre	Western Side of Central vs. Mountain	5	0	Mountain	East M	Cent vs. Moun		5
393	2020-03-01	2020	4	2025-03-01	0	Spring Forward	pre	Eastern Side of Central vs. East	6	100	Eastern	West E	East vs. Cent		2
394	2020-03-01	2020	4	2025-03-01	0	Spring Forward	pre	Western Side of Central vs. East	7	20	Central	East C	East vs. Cent		4
395	2020-03-01	2020	4	2025-03-01	0	Spring Forward	pre	East Mountain vs Pacific	8	100	Mountain	West M	Moun vs. Paci		5
396	2020-03-01	2020	4	2025-03-01	0	Spring Forward	pre	West Mountain vs. Pacific	9	100	Pacific	East P	Moun vs. Paci		3
397	2020-03-02	2020	5	2025-03-02	0	Spring Forward	pre	National Sentiment	1	58	National	National	NA		1
398	2020-03-02	2020	5	2025-03-02	0	Spring Forward	pre	Eastern Seaboard	2	43	Eastern	East E	NA		2
399	2020-03-02	2020	5	2025-03-02	0	Spring Forward	pre	Western Seaboard	3	60	Pacific	West P	NA		3
400	2020-03-02	2020	5	2025-03-02	0	Spring Forward	pre	Eastern Side of Central v Mountain	4	0	Central	West C	Cent vs. Moun		4
401	2020-03-02	2020	5	2025-03-02	0	Spring Forward	pre	Western Side of Central vs. Mountain	5	100	Mountain	East M	Cent vs. Moun		5
402	2020-03-02	2020	5	2025-03-02	0	Spring Forward	pre	Eastern Side of Central vs. East	6	50	Eastern	West E	East vs. Cent		2
403	2020-03-02	2020	5	2025-03-02	0	Spring Forward	pre	Western Side of Central vs. East	7	20	Central	East C	East vs. Cent		4
404	2020-03-02	2020	5	2025-03-02	0	Spring Forward	pre	East Mountain vs Pacific	8	100	Mountain	West M	Moun vs. Paci		5
405	2020-03-02	2020	5	2025-03-02	0	Spring Forward	pre	West Mountain vs. Pacific	9	100	Pacific	East P	Moun vs. Paci		3
406	2020-03-03	2020	6	2025-03-03	0	Spring Forward	pre	National Sentiment	1	60	National	National	NA		1
407	2020-03-03	2020	6	2025-03-03	0	Spring Forward	pre	Eastern Seaboard	2	-43	Eastern	East E	NA		2
408	2020-03-03	2020	6	2025-03-03	0	Spring Forward	pre	Western Seaboard	3	25	Pacific	West P	NA		3
409	2020-03-03	2020	6	2025-03-03	0	Spring Forward	pre	Eastern Side of Central v Mountain	4	0	Central	West C	Cent vs. Moun		4
410	2020-03-03	2020	6	2025-03-03	0	Spring Forward	pre	Western Side of Central vs. Mountain	5	100	Mountain	East M	Cent vs. Moun		5
411	2020-03-03	2020	6	2025-03-03	0	Spring Forward	pre	Eastern Side of Central vs. East	6	20	Eastern	West E	East vs. Cent		2
412	2020-03-03	2020	6	2025-03-03	0	Spring Forward	pre	Western Side of Central vs. East	7	100	Central	East C	East vs. Cent		4
413	2020-03-03	2020	6	2025-03-03	0	Spring Forward	pre	East Mountain vs Pacific	8	100	Mountain	West M	Moun vs. Paci		5
414	2020-03-03	2020	6	2025-03-03	0	Spring Forward	pre	West Mountain vs. Pacific	9	100	Pacific	East P	Moun vs. Paci		3
415	2020-03-04	2020	7	2025-03-04	0	Spring Forward	pre	National Sentiment	1	46	National	National	NA		1
416	2020-03-04	2020	7	2025-03-04	0	Spring Forward	pre	Eastern Seaboard	2	0	Eastern	East E	NA		2
417	2020-03-04	2020	7	2025-03-04	0	Spring Forward	pre	Western Seaboard	3	-14	Pacific	West P	NA		3
418	2020-03-04	2020	7	2025-03-04	0	Spring Forward	pre	Eastern Side of Central v Mountain	4	0	Central	West C	Cent vs. Moun		4
419	2020-03-04	2020	7	2025-03-04	0	Spring Forward	pre	Western Side of Central vs. Mountain	5	100	Mountain	East M	Cent vs. Moun		5
420	2020-03-04	2020	7	2025-03-04	0	Spring Forward	pre	Eastern Side of Central vs. East	6	20	Eastern	West E	East vs. Cent		2
421	2020-03-04	2020	7	2025-03-04	0	Spring Forward	pre	Western Side of Central vs. East	7	100	Central	East C	East vs. Cent		4
422	2020-03-04	2020	7	2025-03-04	0	Spring Forward	pre	East Mountain vs Pacific	8	100	Mountain	West M	Moun vs. Paci		5
423	2020-03-04	2020	7	2025-03-04	0	Spring Forward	pre	West Mountain vs. Pacific	9	100	Pacific	East P	Moun vs. Paci		3
424	2020-03-05	2020	8	2025-03-05	0	Spring Forward	pre	National Sentiment	1	68	National	National	NA		1
425	2020-03-05	2020	8	2025-03-05	0	Spring Forward	pre	Eastern Seaboard	2	54	Eastern	East E	NA		2
426	2020-03-05	2020	8	2025-03-05	0	Spring Forward	pre	Western Seaboard	3	73	Pacific	West P	NA		3
427	2020-03-05	2020	8	2025-03-05	0	Spring Forward	pre	Eastern Side of Central v Mountain	4	100	Central	West C	Cent vs. Moun		4
428	2020-03-05	2020	8	2025-03-05	0	Spring Forward	pre	Western Side of Central vs. Mountain	5	100	Mountain	East M	Cent vs. Moun		5
429	2020-03-05	2020	8	2025-03-05	0	Spring Forward	pre	Eastern Side of Central vs. East	6	33	Eastern	West E	East vs. Cent		2
430	2020-03-05	2020	8	2025-03-05	0	Spring Forward	pre	Western Side of Central vs. East	7	67	Central	East C	East vs. Cent		4
431	2020-03-05	2020	8	2025-03-05	0	Spring Forward	pre	East Mountain vs Pacific	8	100	Mountain	West M	Moun vs. Paci		5
432	2020-03-05	2020	8	2025-03-05	0	Spring Forward	pre	West Mountain vs. Pacific	9	100	Pacific	East P	Moun vs. Paci		3
433	2020-03-06	2020	9	2025-03-06	0	Spring Forward	pre	National Sentiment	1	37	National	National	NA		1
434	2020-03-06	2020	9	2025-03-06	0	Spring Forward	pre	Eastern Seaboard	2	82	Eastern	East E	NA		2
435	2020-03-06	2020	9	2025-03-06	0	Spring Forward	pre	Western Seaboard	3	33	Pacific	West P	NA		3
436	2020-03-06	2020	9	2025-03-06	0	Spring Forward	pre	Eastern Side of Central v Mountain	4	100	Central	West C	Cent vs. Moun		4
437	2020-03-06	2020	9	2025-03-06	0	Spring Forward	pre	Western Side of Central vs. Mountain	5	100	Mountain	East M	Cent vs. Moun		5
438	2020-03-06	2020	9	2025-03-06	0	Spring Forward	pre	Eastern Side of Central vs. East	6	56	Eastern	West E	East vs. Cent		2
439	2020-03-06	2020	9	2025-03-06	0	Spring Forward	pre	Western Side of Central vs. East	7	-14	Central	East C	East vs. Cent		4
440	2020-03-06	2020	9	2025-03-06	0	Spring Forward	pre	East Mountain vs Pacific	8	100	Mountain	West M	Moun vs. Paci		5
441	2020-03-06	2020	9	2025-03-06	0	Spring Forward	pre	West Mountain vs. Pacific	9	67	Pacific	East P	Moun vs. Paci		3
442	2020-03-07	2020	10	2025-03-07	0	Spring Forward	pre	National Sentiment	1	-43	National	National	NA		1
443	2020-03-07	2020	10	2025-03-07	0	Spring Forward	pre	Eastern Seaboard	2	-43	Eastern	East E	NA		2
444	2020-03-07	2020	10	2025-03-07	0	Spring Forward	pre	Western Seaboard	3	-34	Pacific	West P	NA		3
445	2020-03-07	2020	10	2025-03-07	0	Spring Forward	pre	Eastern Side of Central v Mountain	4	100	Central	West C	Cent vs. Moun		4
446	2020-03-07	2020	10	2025-03-07	0	Spring Forward	pre	Western Side of Central vs. Mountain	5	33	Mountain	East M	Cent vs. Moun		5
447	2020-03-07	2020	10	2025-03-07	0	Spring Forward	pre	Eastern Side of Central vs. East	6	-33	Eastern	West E	East vs. Cent		2
448	2020-03-07	2020	10	2025-03-07	0	Spring Forward	pre	Western Side of Central vs. East	7	-9	Central	East C	East vs. Cent		4
449	2020-03-07	2020	10	2025-03-07	0	Spring Forward	pre	East Mountain vs Pacific	8	0	Mountain	West M	Moun vs. Paci		5
450	2020-03-07	2020	10	2025-03-07	0	Spring Forward	pre	West Mountain vs. Pacific	9	-43	Pacific	East P	Moun vs. Paci		3
451	2020-03-08	2020	11	2025-03-08	1	Spring Forward	post	National Sentiment	1	-36	National	National	NA		1
452	2020-03-08	2020	11	2025-03-08	1	Spring Forward	post	Eastern Seaboard	2	-31	Eastern	East E	NA		2
453	2020-03-08	2020	11	2025-03-08	1	Spring Forward	post	Western Seaboard	3	-35	Pacific	West P	NA		3
454	2020-03-08	2020	11	2025-03-08	1	Spring Forward	post	Eastern Side of Central v Mountain	4	-67	Central	West C	Cent vs. Moun		4
455	2020-03-08	2020	11	2025-03-08	1	Spring Forward	post	Western Side of Central vs. Mountain	5	-60	Mountain	East M	Cent vs. Moun		5
456	2020-03-08	2020	11	2025-03-08	1	Spring Forward	post	Eastern Side of Central vs. East	6	-36	Eastern	West E	East vs. Cent		2
457	2020-03-08	2020	11	2025-03-08	1	Spring Forward	post	Western Side of Central vs. East	7	-32	Central	East C	East vs. Cent		4
458	2020-03-08	2020	11	2025-03-08	1	Spring Forward	post	East Mountain vs Pacific	8	-50	Mountain	West M	Moun vs. Paci		5
459	2020-03-08	2020	11	2025-03-08	1	Spring Forward	post	West Mountain vs. Pacific	9	-44	Pacific	East P	Moun vs. Paci		3
460	2020-03-09	2020	12	2025-03-09	1	Spring Forward	post	National Sentiment	1	-34	National	National	NA		1
461	2020-03-09	2020	12	2025-03-09	1	Spring Forward	post	Eastern Seaboard	2	-27	Eastern	East E	NA		2
462	2020-03-09	2020	12	2025-03-09	1	Spring Forward	post	Western Seaboard	3	-44	Pacific	West P	NA		3
463	2020-03-09	2020	12	2025-03-09	1	Spring Forward	post	Eastern Side of Central v Mountain	4	-67	Central	West C	Cent vs. Moun		4
464	2020-03-09	2020	12	2025-03-09	1	Spring Forward	post	Western Side of Central vs. Mountain	5	-100	Mountain	East M	Cent vs. Moun		5
465	2020-03-09	2020	12	2025-03-09	1	Spring Forward	post	Eastern Side of Central vs. East	6	-24	Eastern	West E	East vs. Cent		2
466	2020-03-09	2020	12	2025-03-09	1	Spring Forward	post	Western Side of Central vs. East	7	-40	Central	East C	East vs. Cent		4
467	2020-03-09	2020	12	2025-03-09	1	Spring Forward	post	East Mountain vs Pacific	8	-20	Mountain	West M	Moun vs. Paci		5
468	2020-03-09	2020	12	2025-03-09	1	Spring Forward	post	West Mountain vs. Pacific	9	-20	Pacific	East P	Moun vs. Paci		3
469	2020-03-10	2020	13	2025-03-10	1	Spring Forward	post	National Sentiment	1	-15	National	National	NA		1
470	2020-03-10	2020	13	2025-03-10	1	Spring Forward	post	Eastern Seaboard	2	-14	Eastern	East E	NA		2
471	2020-03-10	2020	13	2025-03-10	1	Spring Forward	post	Western Seaboard	3	-6	Pacific	West P	NA		3
472	2020-03-10	2020	13	2025-03-10	1	Spring Forward	post	Eastern Side of Central v Mountain	4	-67	Central	West C	Cent vs. Moun		4
473	2020-03-10	2020	13	2025-03-10	1	Spring Forward	post	Western Side of Central vs. Mountain	5	-71	Mountain	East M	Cent vs. Moun		5
474	2020-03-10	2020	13	2025-03-10	1	Spring Forward	post	Eastern Side of Central vs. East	6	-27	Eastern	West E	East vs. Cent		2
475	2020-03-10	2020	13	2025-03-10	1	Spring Forward	post	Western Side of Central vs. East	7	-9	Central	East C	East vs. Cent		4
476	2020-03-10	2020	13	2025-03-10	1	Spring Forward	post	East Mountain vs Pacific	8	-20	Mountain	West M	Moun vs. Paci		5
477	2020-03-10	2020	13	2025-03-10	1	Spring Forward	post	West Mountain vs. Pacific	9	-20	Pacific	East P	Moun vs. Paci		3
478	2020-03-11	2020	14	2025-03-11	1	Spring Forward	post	National Sentiment	1	0	National	National	NA		1
479	2020-03-11	2020	14	2025-03-11	1	Spring Forward	post	Eastern Seaboard	2	24	Eastern	East E	NA		2
480	2020-03-11	2020	14	2025-03-11	1	Spring Forward	post	Western Seaboard	3	18	Pacific	West P	NA		3
481	2020-03-11	2020	14	2025-03-11	1	Spring Forward	post	Eastern Side of Central v Mountain	4	-67	Central	West C	Cent vs. Moun		4
482	2020-03-11	2020	14	2025-03-11	1	Spring Forward	post	Western Side of Central vs. Mountain	5	-71	Mountain	East M	Cent vs. Moun		5
483	2020-03-11	2020	14	2025-03-11	1	Spring Forward	post	Eastern Side of Central vs. East	6	-7	Eastern	West E	East vs. Cent		2
484	2020-03-11	2020	14	2025-03-11	1	Spring Forward	post	Western Side of Central vs. East	7	0	Central	East C	East vs. Cent		4
485	2020-03-11	2020	14	2025-03-11	1	Spring Forward	post	East Mountain vs Pacific	8	-20	Mountain	West M	Moun vs. Paci		5
486	2020-03-11	2020	14	2025-03-11	1	Spring Forward	post	West Mountain vs. Pacific	9	-11	Pacific	East P	Moun vs. Paci		3
487	2020-03-12	2020	15	2025-03-12	1	Spring Forward	post	National Sentiment	1	-6	National	National	NA		1
488	2020-03-12	2020	15	2025-03-12	1	Spring Forward	post	Eastern Seaboard	2	24	Eastern	East E	NA		2
489	2020-03-12	2020	15	2025-03-12	1	Spring Forward	post	Western Seaboard	3	17	Pacific	West P	NA		3
490	2020-03-12	2020	15	2025-03-12	1	Spring Forward	post	Eastern Side of Central v Mountain	4	-67	Central	West C	Cent vs. Moun		4
491	2020-03-12	2020	15	2025-03-12	1	Spring Forward	post	Western Side of Central vs. Mountain	5	-60	Mountain	East M	Cent vs. Moun		5
492	2020-03-12	2020	15	2025-03-12	1	Spring Forward	post	Eastern Side of Central vs. East	6	33	Eastern	West E	East vs. Cent		2
493	2020-03-12	2020	15	2025-03-12	1	Spring Forward	post	Western Side of Central vs. East	7	14	Central	East C	East vs. Cent		4
494	2020-03-12	2020	15	2025-03-12	1	Spring Forward	post	East Mountain vs Pacific	8	-20	Mountain	West M	Moun vs. Paci		5
495	2020-03-12	2020	15	2025-03-12	1	Spring Forward	post	West Mountain vs. Pacific	9	33	Pacific	East P	Moun vs. Paci		3
496	2020-03-13	2020	16	2025-03-13	1	Spring Forward	post	National Sentiment	1	-18	National	National	NA		1
497	2020-03-13	2020	16	2025-03-13	1	Spring Forward	post	Eastern Seaboard	2	-20	Eastern	East E	NA		2
498	2020-03-13	2020	16	2025-03-13	1	Spring Forward	post	Western Seaboard	3	33	Pacific	West P	NA		3
499	2020-03-13	2020	16	2025-03-13	1	Spring Forward	post	Eastern Side of Central v Mountain	4	-67	Central	West C	Cent vs. Moun		4
500	2020-03-13	2020	16	2025-03-13	1	Spring Forward	post	Western Side of Central vs. Mountain	5	-60	Mountain	East M	Cent vs. Moun		5
501	2020-03-13	2020	16	2025-03-13	1	Spring Forward	post	Eastern Side of Central vs. East	6	43	Eastern	West E	East vs. Cent		2
502	2020-03-13	2020	16	2025-03-13	1	Spring Forward	post	Western Side of Central vs. East	7	14	Central	East C	East vs. Cent		4
503	2020-03-13	2020	16	2025-03-13	1	Spring Forward	post	East Mountain vs Pacific	8	-20	Mountain	West M	Moun vs. Paci		5
504	2020-03-13	2020	16	2025-03-13	1	Spring Forward	post	West Mountain vs. Pacific	9	33	Pacific	East P	Moun vs. Paci		3
505	2020-03-14	2020	17	2025-03-14	1	Spring Forward	post	National Sentiment	1	-5	National	National	NA		1
506	2020-03-14	2020	17	2025-03-14	1	Spring Forward	post	Eastern Seaboard	2	-43	Eastern	East E	NA		2
507	2020-03-14	2020	17	2025-03-14	1	Spring Forward	post	Western Seaboard	3	25	Pacific	West P	NA		3
508	2020-03-14	2020	17	2025-03-14	1	Spring Forward	post	Eastern Side of Central v Mountain	4	-67	Central	West C	Cent vs. Moun		4
509	2020-03-14	2020	17	2025-03-14	1	Spring Forward	post	Western Side of Central vs. Mountain	5	-60	Mountain	East M	Cent vs. Moun		5
510	2020-03-14	2020	17	2025-03-14	1	Spring Forward	post	Eastern Side of Central vs. East	6	50	Eastern	West E	East vs. Cent		2
511	2020-03-14	2020	17	2025-03-14	1	Spring Forward	post	Western Side of Central vs. East	7	0	Central	East C	East vs. Cent		4
512	2020-03-14	2020	17	2025-03-14	1	Spring Forward	post	East Mountain vs Pacific	8	-20	Mountain	West M	Moun vs. Paci		5
513	2020-03-14	2020	17	2025-03-14	1	Spring Forward	post	West Mountain vs. Pacific	9	33	Pacific	East P	Moun vs. Paci		3
514	2020-03-15	2020	18	2025-03-15	1	Spring Forward	post	National Sentiment	1	37	National	National	NA		1
515	2020-03-15	2020	18	2025-03-15	1	Spring Forward	post	Eastern Seaboard	2	-33	Eastern	East E	NA		2
516	2020-03-15	2020	18	2025-03-15	1	Spring Forward	post	Western Seaboard	3	25	Pacific	West P	NA		3
517	2020-03-15	2020	18	2025-03-15	1	Spring Forward	post	Eastern Side of Central v Mountain	4	-67	Central	West C	Cent vs. Moun		4
518	2020-03-15	2020	18	2025-03-15	1	Spring Forward	post	Western Side of Central vs. Mountain	5	-60	Mountain	East M	Cent vs. Moun		5
519	2020-03-15	2020	18	2025-03-15	1	Spring Forward	post	Eastern Side of Central vs. East	6	50	Eastern	West E	East vs. Cent		2
520	2020-03-15	2020	18	2025-03-15	1	Spring Forward	post	Western Side of Central vs. East	7	-11	Central	East C	East vs. Cent		4
521	2020-03-15	2020	18	2025-03-15	1	Spring Forward	post	East Mountain vs Pacific	8	-20	Mountain	West M	Moun vs. Paci		5
522	2020-03-15	2020	18	2025-03-15	1	Spring Forward	post	West Mountain vs. Pacific	9	33	Pacific	East P	Moun vs. Paci		3
523	2020-03-16	2020	19	2025-03-16	1	Spring Forward	post	National Sentiment	1	59	National	National	NA		1
524	2020-03-16	2020	19	2025-03-16	1	Spring Forward	post	Eastern Seaboard	2	0	Eastern	East E	NA		2
525	2020-03-16	2020	19	2025-03-16	1	Spring Forward	post	Western Seaboard	3	14	Pacific	West P	NA		3
526	2020-03-16	2020	19	2025-03-16	1	Spring Forward	post	Eastern Side of Central v Mountain	4	-67	Central	West C	Cent vs. Moun		4
527	2020-03-16	2020	19	2025-03-16	1	Spring Forward	post	Western Side of Central vs. Mountain	5	-60	Mountain	East M	Cent vs. Moun		5
528	2020-03-16	2020	19	2025-03-16	1	Spring Forward	post	Eastern Side of Central vs. East	6	50	Eastern	West E	East vs. Cent		2
529	2020-03-16	2020	19	2025-03-16	1	Spring Forward	post	Western Side of Central vs. East	7	-11	Central	East C	East vs. Cent		4
530	2020-03-16	2020	19	2025-03-16	1	Spring Forward	post	East Mountain vs Pacific	8	-20	Mountain	West M	Moun vs. Paci		5
531	2020-03-16	2020	19	2025-03-16	1	Spring Forward	post	West Mountain vs. Pacific	9	33	Pacific	East P	Moun vs. Paci		3
532	2020-03-17	2020	20	2025-03-17	1	Spring Forward	post	National Sentiment	1	58	National	National	NA		1
533	2020-03-17	2020	20	2025-03-17	1	Spring Forward	post	Eastern Seaboard	2	0	Eastern	East E	NA		2
534	2020-03-17	2020	20	2025-03-17	1	Spring Forward	post	Western Seaboard	3	20	Pacific	West P	NA		3
535	2020-03-17	2020	20	2025-03-17	1	Spring Forward	post	Eastern Side of Central v Mountain	4	-67	Central	West C	Cent vs. Moun		4
536	2020-03-17	2020	20	2025-03-17	1	Spring Forward	post	Western Side of Central vs. Mountain	5	-60	Mountain	East M	Cent vs. Moun		5
537	2020-03-17	2020	20	2025-03-17	1	Spring Forward	post	Eastern Side of Central vs. East	6	50	Eastern	West E	East vs. Cent		2
538	2020-03-17	2020	20	2025-03-17	1	Spring Forward	post	Western Side of Central vs. East	7	-11	Central	East C	East vs. Cent		4
539	2020-03-17	2020	20	2025-03-17	1	Spring Forward	post	East Mountain vs Pacific	8	-20	Mountain	West M	Moun vs. Paci		5
540	2020-03-17	2020	20	2025-03-17	1	Spring Forward	post	West Mountain vs. Pacific	9	43	Pacific	East P	Moun vs. Paci		3
541	2021-10-28	2021	1	2025-10-28	0	Fall Back	pre	National Sentiment	1	59	National	National	NA		1
542	2021-10-28	2021	1	2025-10-28	0	Fall Back	pre	Eastern Seaboard	2	0	Eastern	East E	NA		2
543	2021-10-28	2021	1	2025-10-28	0	Fall Back	pre	Western Seaboard	3	20	Pacific	West P	NA		3
544	2021-10-28	2021	1	2025-10-28	0	Fall Back	pre	Eastern Side of Central v Mountain	4	0	Central	West C	Cent vs. Moun		4
545	2021-10-28	2021	1	2025-10-28	0	Fall Back	pre	Western Side of Central vs. Mountain	5	0	Mountain	East M	Cent vs. Moun		5
546	2021-10-28	2021	1	2025-10-28	0	Fall Back	pre	Eastern Side of Central vs. East	6	-33	Eastern	West E	East vs. Cent		2
547	2021-10-28	2021	1	2025-10-28	0	Fall Back	pre	Western Side of Central vs. East	7	-20	Central	East C	East vs. Cent		4
548	2021-10-28	2021	1	2025-10-28	0	Fall Back	pre	East Mountain vs Pacific	8	0	Mountain	West M	Moun vs. Paci		5
549	2021-10-28	2021	1	2025-10-28	0	Fall Back	pre	West Mountain vs. Pacific	9	-33	Pacific	East P	Moun vs. Paci		3
550	2021-10-29	2021	2	2025-10-29	0	Fall Back	pre	National Sentiment	1	26	National	National	NA		1
551	2021-10-29	2021	2	2025-10-29	0	Fall Back	pre	Eastern Seaboard	2	0	Eastern	East E	NA		2
552	2021-10-29	2021	2	2025-10-29	0	Fall Back	pre	Western Seaboard	3	0	Pacific	West P	NA		3
553	2021-10-29	2021	2	2025-10-29	0	Fall Back	pre	Eastern Side of Central v Mountain	4	0	Central	West C	Cent vs. Moun		4
554	2021-10-29	2021	2	2025-10-29	0	Fall Back	pre	Western Side of Central vs. Mountain	5	0	Mountain	East M	Cent vs. Moun		5
555	2021-10-29	2021	2	2025-10-29	0	Fall Back	pre	Eastern Side of Central vs. East	6	-25	Eastern	West E	East vs. Cent		2
556	2021-10-29	2021	2	2025-10-29	0	Fall Back	pre	Western Side of Central vs. East	7	0	Central	East C	East vs. Cent		4
557	2021-10-29	2021	2	2025-10-29	0	Fall Back	pre	East Mountain vs Pacific	8	0	Mountain	West M	Moun vs. Paci		5
558	2021-10-29	2021	2	2025-10-29	0	Fall Back	pre	West Mountain vs. Pacific	9	-33	Pacific	East P	Moun vs. Paci		3
559	2021-10-30	2021	3	2025-10-30	0	Fall Back	pre	National Sentiment	1	6	National	National	NA		1
560	2021-10-30	2021	3	2025-10-30	0	Fall Back	pre	Eastern Seaboard	2	0	Eastern	East E	NA		2
561	2021-10-30	2021	3	2025-10-30	0	Fall Back	pre	Western Seaboard	3	11	Pacific	West P	NA		3
562	2021-10-30	2021	3	2025-10-30	0	Fall Back	pre	Eastern Side of Central v Mountain	4	0	Central	West C	Cent vs. Moun		4
563	2021-10-30	2021	3	2025-10-30	0	Fall Back	pre	Western Side of Central vs. Mountain	5	0	Mountain	East M	Cent vs. Moun		5
564	2021-10-30	2021	3	2025-10-30	0	Fall Back	pre	Eastern Side of Central vs. East	6	20	Eastern	West E	East vs. Cent		2
565	2021-10-30	2021	3	2025-10-30	0	Fall Back	pre	Western Side of Central vs. East	7	-14	Central	East C	East vs. Cent		4
566	2021-10-30	2021	3	2025-10-30	0	Fall Back	pre	East Mountain vs Pacific	8	0	Mountain	West M	Moun vs. Paci		5
567	2021-10-30	2021	3	2025-10-30	0	Fall Back	pre	West Mountain vs. Pacific	9	-33	Pacific	East P	Moun vs. Paci		3
568	2021-10-31	2021	4	2025-10-31	0	Fall Back	pre	National Sentiment	1	8	National	National	NA		1
569	2021-10-31	2021	4	2025-10-31	0	Fall Back	pre	Eastern Seaboard	2	-60	Eastern	East E	NA		2
570	2021-10-31	2021	4	2025-10-31	0	Fall Back	pre	Western Seaboard	3	33	Pacific	West P	NA		3
571	2021-10-31	2021	4	2025-10-31	0	Fall Back	pre	Eastern Side of Central v Mountain	4	0	Central	West C	Cent vs. Moun		4
572	2021-10-31	2021	4	2025-10-31	0	Fall Back	pre	Western Side of Central vs. Mountain	5	0	Mountain	East M	Cent vs. Moun		5
573	2021-10-31	2021	4	2025-10-31	0	Fall Back	pre	Eastern Side of Central vs. East	6	20	Eastern	West E	East vs. Cent		2
574	2021-10-31	2021	4	2025-10-31	0	Fall Back	pre	Western Side of Central vs. East	7	-14	Central	East C	East vs. Cent		4
575	2021-10-31	2021	4	2025-10-31	0	Fall Back	pre	East Mountain vs Pacific	8	0	Mountain	West M	Moun vs. Paci		5
576	2021-10-31	2021	4	2025-10-31	0	Fall Back	pre	West Mountain vs. Pacific	9	-33	Pacific	East P	Moun vs. Paci		3
577	2021-11-01	2021	5	2025-11-01	0	Fall Back	pre	National Sentiment	1	-1	National	National	NA		1
578	2021-11-01	2021	5	2025-11-01	0	Fall Back	pre	Eastern Seaboard	2	-33	Eastern	East E	NA		2
579	2021-11-01	2021	5	2025-11-01	0	Fall Back	pre	Western Seaboard	3	0	Pacific	West P	NA		3
580	2021-11-01	2021	5	2025-11-01	0	Fall Back	pre	Eastern Side of Central v Mountain	4	0	Central	West C	Cent vs. Moun		4
581	2021-11-01	2021	5	2025-11-01	0	Fall Back	pre	Western Side of Central vs. Mountain	5	100	Mountain	East M	Cent vs. Moun		5
582	2021-11-01	2021	5	2025-11-01	0	Fall Back	pre	Eastern Side of Central vs. East	6	0	Eastern	West E	East vs. Cent		2
583	2021-11-01	2021	5	2025-11-01	0	Fall Back	pre	Western Side of Central vs. East	7	-20	Central	East C	East vs. Cent		4
584	2021-11-01	2021	5	2025-11-01	0	Fall Back	pre	East Mountain vs Pacific	8	100	Mountain	West M	Moun vs. Paci		5
585	2021-11-01	2021	5	2025-11-01	0	Fall Back	pre	West Mountain vs. Pacific	9	-33	Pacific	East P	Moun vs. Paci		3
586	2021-11-02	2021	6	2025-11-02	0	Fall Back	pre	National Sentiment	1	-30	National	National	NA		1
587	2021-11-02	2021	6	2025-11-02	0	Fall Back	pre	Eastern Seaboard	2	-50	Eastern	East E	NA		2
588	2021-11-02	2021	6	2025-11-02	0	Fall Back	pre	Western Seaboard	3	-40	Pacific	West P	NA		3
589	2021-11-02	2021	6	2025-11-02	0	Fall Back	pre	Eastern Side of Central v Mountain	4	0	Central	West C	Cent vs. Moun		4
590	2021-11-02	2021	6	2025-11-02	0	Fall Back	pre	Western Side of Central vs. Mountain	5	100	Mountain	East M	Cent vs. Moun		5
591	2021-11-02	2021	6	2025-11-02	0	Fall Back	pre	Eastern Side of Central vs. East	6	-50	Eastern	West E	East vs. Cent		2
592	2021-11-02	2021	6	2025-11-02	0	Fall Back	pre	Western Side of Central vs. East	7	-14	Central	East C	East vs. Cent		4
593	2021-11-02	2021	6	2025-11-02	0	Fall Back	pre	East Mountain vs Pacific	8	100	Mountain	West M	Moun vs. Paci		5
594	2021-11-02	2021	6	2025-11-02	0	Fall Back	pre	West Mountain vs. Pacific	9	-71	Pacific	East P	Moun vs. Paci		3
595	2021-11-03	2021	7	2025-11-03	0	Fall Back	pre	National Sentiment	1	-4	National	National	NA		1
596	2021-11-03	2021	7	2025-11-03	0	Fall Back	pre	Eastern Seaboard	2	43	Eastern	East E	NA		2
597	2021-11-03	2021	7	2025-11-03	0	Fall Back	pre	Western Seaboard	3	-38	Pacific	West P	NA		3
598	2021-11-03	2021	7	2025-11-03	0	Fall Back	pre	Eastern Side of Central v Mountain	4	0	Central	West C	Cent vs. Moun		4
599	2021-11-03	2021	7	2025-11-03	0	Fall Back	pre	Western Side of Central vs. Mountain	5	100	Mountain	East M	Cent vs. Moun		5
600	2021-11-03	2021	7	2025-11-03	0	Fall Back	pre	Eastern Side of Central vs. East	6	-43	Eastern	West E	East vs. Cent		2
601	2021-11-03	2021	7	2025-11-03	0	Fall Back	pre	Western Side of Central vs. East	7	14	Central	East C	East vs. Cent		4
602	2021-11-03	2021	7	2025-11-03	0	Fall Back	pre	East Mountain vs Pacific	8	100	Mountain	West M	Moun vs. Paci		5
603	2021-11-03	2021	7	2025-11-03	0	Fall Back	pre	West Mountain vs. Pacific	9	-20	Pacific	East P	Moun vs. Paci		3
604	2021-11-04	2021	8	2025-11-04	0	Fall Back	pre	National Sentiment	1	15	National	National	NA		1
605	2021-11-04	2021	8	2025-11-04	0	Fall Back	pre	Eastern Seaboard	2	33	Eastern	East E	NA		2
606	2021-11-04	2021	8	2025-11-04	0	Fall Back	pre	Western Seaboard	3	13	Pacific	West P	NA		3
607	2021-11-04	2021	8	2025-11-04	0	Fall Back	pre	Eastern Side of Central v Mountain	4	0	Central	West C	Cent vs. Moun		4
608	2021-11-04	2021	8	2025-11-04	0	Fall Back	pre	Western Side of Central vs. Mountain	5	100	Mountain	East M	Cent vs. Moun		5
609	2021-11-04	2021	8	2025-11-04	0	Fall Back	pre	Eastern Side of Central vs. East	6	43	Eastern	West E	East vs. Cent		2
610	2021-11-04	2021	8	2025-11-04	0	Fall Back	pre	Western Side of Central vs. East	7	25	Central	East C	East vs. Cent		4
611	2021-11-04	2021	8	2025-11-04	0	Fall Back	pre	East Mountain vs Pacific	8	100	Mountain	West M	Moun vs. Paci		5
612	2021-11-04	2021	8	2025-11-04	0	Fall Back	pre	West Mountain vs. Pacific	9	-20	Pacific	East P	Moun vs. Paci		3
613	2021-11-05	2021	9	2025-11-05	0	Fall Back	pre	National Sentiment	1	18	National	National	NA		1
614	2021-11-05	2021	9	2025-11-05	0	Fall Back	pre	Eastern Seaboard	2	44	Eastern	East E	NA		2
615	2021-11-05	2021	9	2025-11-05	0	Fall Back	pre	Western Seaboard	3	28	Pacific	West P	NA		3
616	2021-11-05	2021	9	2025-11-05	0	Fall Back	pre	Eastern Side of Central v Mountain	4	0	Central	West C	Cent vs. Moun		4
617	2021-11-05	2021	9	2025-11-05	0	Fall Back	pre	Western Side of Central vs. Mountain	5	100	Mountain	East M	Cent vs. Moun		5
618	2021-11-05	2021	9	2025-11-05	0	Fall Back	pre	Eastern Side of Central vs. East	6	75	Eastern	West E	East vs. Cent		2
619	2021-11-05	2021	9	2025-11-05	0	Fall Back	pre	Western Side of Central vs. East	7	-25	Central	East C	East vs. Cent		4
620	2021-11-05	2021	9	2025-11-05	0	Fall Back	pre	East Mountain vs Pacific	8	100	Mountain	West M	Moun vs. Paci		5
621	2021-11-05	2021	9	2025-11-05	0	Fall Back	pre	West Mountain vs. Pacific	9	-33	Pacific	East P	Moun vs. Paci		3
622	2021-11-06	2021	10	2025-11-06	0	Fall Back	pre	National Sentiment	1	26	National	National	NA		1
623	2021-11-06	2021	10	2025-11-06	0	Fall Back	pre	Eastern Seaboard	2	23	Eastern	East E	NA		2
624	2021-11-06	2021	10	2025-11-06	0	Fall Back	pre	Western Seaboard	3	-2	Pacific	West P	NA		3
625	2021-11-06	2021	10	2025-11-06	0	Fall Back	pre	Eastern Side of Central v Mountain	4	0	Central	West C	Cent vs. Moun		4
626	2021-11-06	2021	10	2025-11-06	0	Fall Back	pre	Western Side of Central vs. Mountain	5	100	Mountain	East M	Cent vs. Moun		5
627	2021-11-06	2021	10	2025-11-06	0	Fall Back	pre	Eastern Side of Central vs. East	6	48	Eastern	West E	East vs. Cent		2
628	2021-11-06	2021	10	2025-11-06	0	Fall Back	pre	Western Side of Central vs. East	7	47	Central	East C	East vs. Cent		4
629	2021-11-06	2021	10	2025-11-06	0	Fall Back	pre	East Mountain vs Pacific	8	0	Mountain	West M	Moun vs. Paci		5
630	2021-11-06	2021	10	2025-11-06	0	Fall Back	pre	West Mountain vs. Pacific	9	33	Pacific	East P	Moun vs. Paci		3
631	2021-11-07	2021	11	2025-11-07	1	Fall Back	post	National Sentiment	1	-9	National	National	NA		1
632	2021-11-07	2021	11	2025-11-07	1	Fall Back	post	Eastern Seaboard	2	-3	Eastern	East E	NA		2
633	2021-11-07	2021	11	2025-11-07	1	Fall Back	post	Western Seaboard	3	8	Pacific	West P	NA		3
634	2021-11-07	2021	11	2025-11-07	1	Fall Back	post	Eastern Side of Central v Mountain	4	100	Central	West C	Cent vs. Moun		4
635	2021-11-07	2021	11	2025-11-07	1	Fall Back	post	Western Side of Central vs. Mountain	5	-56	Mountain	East M	Cent vs. Moun		5
636	2021-11-07	2021	11	2025-11-07	1	Fall Back	post	Eastern Side of Central vs. East	6	9	Eastern	West E	East vs. Cent		2
637	2021-11-07	2021	11	2025-11-07	1	Fall Back	post	Western Side of Central vs. East	7	-2	Central	East C	East vs. Cent		4
638	2021-11-07	2021	11	2025-11-07	1	Fall Back	post	East Mountain vs Pacific	8	0	Mountain	West M	Moun vs. Paci		5
639	2021-11-07	2021	11	2025-11-07	1	Fall Back	post	West Mountain vs. Pacific	9	-27	Pacific	East P	Moun vs. Paci		3
640	2021-11-08	2021	12	2025-11-08	1	Fall Back	post	National Sentiment	1	-37	National	National	NA		1
641	2021-11-08	2021	12	2025-11-08	1	Fall Back	post	Eastern Seaboard	2	-28	Eastern	East E	NA		2
642	2021-11-08	2021	12	2025-11-08	1	Fall Back	post	Western Seaboard	3	-36	Pacific	West P	NA		3
643	2021-11-08	2021	12	2025-11-08	1	Fall Back	post	Eastern Side of Central v Mountain	4	-33	Central	West C	Cent vs. Moun		4
644	2021-11-08	2021	12	2025-11-08	1	Fall Back	post	Western Side of Central vs. Mountain	5	-33	Mountain	East M	Cent vs. Moun		5
645	2021-11-08	2021	12	2025-11-08	1	Fall Back	post	Eastern Side of Central vs. East	6	-40	Eastern	West E	East vs. Cent		2
646	2021-11-08	2021	12	2025-11-08	1	Fall Back	post	Western Side of Central vs. East	7	-56	Central	East C	East vs. Cent		4
647	2021-11-08	2021	12	2025-11-08	1	Fall Back	post	East Mountain vs Pacific	8	0	Mountain	West M	Moun vs. Paci		5
648	2021-11-08	2021	12	2025-11-08	1	Fall Back	post	West Mountain vs. Pacific	9	20	Pacific	East P	Moun vs. Paci		3
649	2021-11-09	2021	13	2025-11-09	1	Fall Back	post	National Sentiment	1	-40	National	National	NA		1
650	2021-11-09	2021	13	2025-11-09	1	Fall Back	post	Eastern Seaboard	2	-36	Eastern	East E	NA		2
651	2021-11-09	2021	13	2025-11-09	1	Fall Back	post	Western Seaboard	3	-71	Pacific	West P	NA		3
652	2021-11-09	2021	13	2025-11-09	1	Fall Back	post	Eastern Side of Central v Mountain	4	-33	Central	West C	Cent vs. Moun		4
653	2021-11-09	2021	13	2025-11-09	1	Fall Back	post	Western Side of Central vs. Mountain	5	-33	Mountain	East M	Cent vs. Moun		5
654	2021-11-09	2021	13	2025-11-09	1	Fall Back	post	Eastern Side of Central vs. East	6	-78	Eastern	West E	East vs. Cent		2
655	2021-11-09	2021	13	2025-11-09	1	Fall Back	post	Western Side of Central vs. East	7	-50	Central	East C	East vs. Cent		4
656	2021-11-09	2021	13	2025-11-09	1	Fall Back	post	East Mountain vs Pacific	8	0	Mountain	West M	Moun vs. Paci		5
657	2021-11-09	2021	13	2025-11-09	1	Fall Back	post	West Mountain vs. Pacific	9	14	Pacific	East P	Moun vs. Paci		3
658	2021-11-10	2021	14	2025-11-10	1	Fall Back	post	National Sentiment	1	-61	National	National	NA		1
659	2021-11-10	2021	14	2025-11-10	1	Fall Back	post	Eastern Seaboard	2	-71	Eastern	East E	NA		2
660	2021-11-10	2021	14	2025-11-10	1	Fall Back	post	Western Seaboard	3	-79	Pacific	West P	NA		3
661	2021-11-10	2021	14	2025-11-10	1	Fall Back	post	Eastern Side of Central v Mountain	4	-33	Central	West C	Cent vs. Moun		4
662	2021-11-10	2021	14	2025-11-10	1	Fall Back	post	Western Side of Central vs. Mountain	5	-38	Mountain	East M	Cent vs. Moun		5
663	2021-11-10	2021	14	2025-11-10	1	Fall Back	post	Eastern Side of Central vs. East	6	-33	Eastern	West E	East vs. Cent		2
664	2021-11-10	2021	14	2025-11-10	1	Fall Back	post	Western Side of Central vs. East	7	-56	Central	East C	East vs. Cent		4
665	2021-11-10	2021	14	2025-11-10	1	Fall Back	post	East Mountain vs Pacific	8	0	Mountain	West M	Moun vs. Paci		5
666	2021-11-10	2021	14	2025-11-10	1	Fall Back	post	West Mountain vs. Pacific	9	-11	Pacific	East P	Moun vs. Paci		3
667	2021-11-11	2021	15	2025-11-11	1	Fall Back	post	National Sentiment	1	-44	National	National	NA		1
668	2021-11-11	2021	15	2025-11-11	1	Fall Back	post	Eastern Seaboard	2	-45	Eastern	East E	NA		2
669	2021-11-11	2021	15	2025-11-11	1	Fall Back	post	Western Seaboard	3	-60	Pacific	West P	NA		3
670	2021-11-11	2021	15	2025-11-11	1	Fall Back	post	Eastern Side of Central v Mountain	4	-33	Central	West C	Cent vs. Moun		4
671	2021-11-11	2021	15	2025-11-11	1	Fall Back	post	Western Side of Central vs. Mountain	5	20	Mountain	East M	Cent vs. Moun		5
672	2021-11-11	2021	15	2025-11-11	1	Fall Back	post	Eastern Side of Central vs. East	6	-50	Eastern	West E	East vs. Cent		2
673	2021-11-11	2021	15	2025-11-11	1	Fall Back	post	Western Side of Central vs. East	7	-45	Central	East C	East vs. Cent		4
674	2021-11-11	2021	15	2025-11-11	1	Fall Back	post	East Mountain vs Pacific	8	0	Mountain	West M	Moun vs. Paci		5
675	2021-11-11	2021	15	2025-11-11	1	Fall Back	post	West Mountain vs. Pacific	9	-67	Pacific	East P	Moun vs. Paci		3
676	2021-11-12	2021	16	2025-11-12	1	Fall Back	post	National Sentiment	1	-19	National	National	NA		1
677	2021-11-12	2021	16	2025-11-12	1	Fall Back	post	Eastern Seaboard	2	-71	Eastern	East E	NA		2
678	2021-11-12	2021	16	2025-11-12	1	Fall Back	post	Western Seaboard	3	-50	Pacific	West P	NA		3
679	2021-11-12	2021	16	2025-11-12	1	Fall Back	post	Eastern Side of Central v Mountain	4	-50	Central	West C	Cent vs. Moun		4
680	2021-11-12	2021	16	2025-11-12	1	Fall Back	post	Western Side of Central vs. Mountain	5	20	Mountain	East M	Cent vs. Moun		5
681	2021-11-12	2021	16	2025-11-12	1	Fall Back	post	Eastern Side of Central vs. East	6	-45	Eastern	West E	East vs. Cent		2
682	2021-11-12	2021	16	2025-11-12	1	Fall Back	post	Western Side of Central vs. East	7	0	Central	East C	East vs. Cent		4
683	2021-11-12	2021	16	2025-11-12	1	Fall Back	post	East Mountain vs Pacific	8	0	Mountain	West M	Moun vs. Paci		5
684	2021-11-12	2021	16	2025-11-12	1	Fall Back	post	West Mountain vs. Pacific	9	-100	Pacific	East P	Moun vs. Paci		3
685	2021-11-13	2021	17	2025-11-13	1	Fall Back	post	National Sentiment	1	-44	National	National	NA		1
686	2021-11-13	2021	17	2025-11-13	1	Fall Back	post	Eastern Seaboard	2	14	Eastern	East E	NA		2
687	2021-11-13	2021	17	2025-11-13	1	Fall Back	post	Western Seaboard	3	-60	Pacific	West P	NA		3
688	2021-11-13	2021	17	2025-11-13	1	Fall Back	post	Eastern Side of Central v Mountain	4	-50	Central	West C	Cent vs. Moun		4
689	2021-11-13	2021	17	2025-11-13	1	Fall Back	post	Western Side of Central vs. Mountain	5	20	Mountain	East M	Cent vs. Moun		5
690	2021-11-13	2021	17	2025-11-13	1	Fall Back	post	Eastern Side of Central vs. East	6	-60	Eastern	West E	East vs. Cent		2
691	2021-11-13	2021	17	2025-11-13	1	Fall Back	post	Western Side of Central vs. East	7	0	Central	East C	East vs. Cent		4
692	2021-11-13	2021	17	2025-11-13	1	Fall Back	post	East Mountain vs Pacific	8	0	Mountain	West M	Moun vs. Paci		5
693	2021-11-13	2021	17	2025-11-13	1	Fall Back	post	West Mountain vs. Pacific	9	-100	Pacific	East P	Moun vs. Paci		3
694	2021-11-14	2021	18	2025-11-14	1	Fall Back	post	National Sentiment	1	-40	National	National	NA		1
695	2021-11-14	2021	18	2025-11-14	1	Fall Back	post	Eastern Seaboard	2	-50	Eastern	East E	NA		2
696	2021-11-14	2021	18	2025-11-14	1	Fall Back	post	Western Seaboard	3	-100	Pacific	West P	NA		3
697	2021-11-14	2021	18	2025-11-14	1	Fall Back	post	Eastern Side of Central v Mountain	4	-50	Central	West C	Cent vs. Moun		4
698	2021-11-14	2021	18	2025-11-14	1	Fall Back	post	Western Side of Central vs. Mountain	5	20	Mountain	East M	Cent vs. Moun		5
699	2021-11-14	2021	18	2025-11-14	1	Fall Back	post	Eastern Side of Central vs. East	6	-67	Eastern	West E	East vs. Cent		2
700	2021-11-14	2021	18	2025-11-14	1	Fall Back	post	Western Side of Central vs. East	7	0	Central	East C	East vs. Cent		4
701	2021-11-14	2021	18	2025-11-14	1	Fall Back	post	East Mountain vs Pacific	8	0	Mountain	West M	Moun vs. Paci		5
702	2021-11-14	2021	18	2025-11-14	1	Fall Back	post	West Mountain vs. Pacific	9	-100	Pacific	East P	Moun vs. Paci		3
703	2021-11-15	2021	19	2025-11-15	1	Fall Back	post	National Sentiment	1	-40	National	National	NA		1
704	2021-11-15	2021	19	2025-11-15	1	Fall Back	post	Eastern Seaboard	2	-45	Eastern	East E	NA		2
705	2021-11-15	2021	19	2025-11-15	1	Fall Back	post	Western Seaboard	3	-82	Pacific	West P	NA		3
706	2021-11-15	2021	19	2025-11-15	1	Fall Back	post	Eastern Side of Central v Mountain	4	-50	Central	West C	Cent vs. Moun		4
707	2021-11-15	2021	19	2025-11-15	1	Fall Back	post	Western Side of Central vs. Mountain	5	20	Mountain	East M	Cent vs. Moun		5
708	2021-11-15	2021	19	2025-11-15	1	Fall Back	post	Eastern Side of Central vs. East	6	-43	Eastern	West E	East vs. Cent		2
709	2021-11-15	2021	19	2025-11-15	1	Fall Back	post	Western Side of Central vs. East	7	0	Central	East C	East vs. Cent		4
710	2021-11-15	2021	19	2025-11-15	1	Fall Back	post	East Mountain vs Pacific	8	0	Mountain	West M	Moun vs. Paci		5
711	2021-11-15	2021	19	2025-11-15	1	Fall Back	post	West Mountain vs. Pacific	9	-100	Pacific	East P	Moun vs. Paci		3
712	2021-11-16	2021	20	2025-11-16	1	Fall Back	post	National Sentiment	1	-23	National	National	NA		1
713	2021-11-16	2021	20	2025-11-16	1	Fall Back	post	Eastern Seaboard	2	20	Eastern	East E	NA		2
714	2021-11-16	2021	20	2025-11-16	1	Fall Back	post	Western Seaboard	3	-50	Pacific	West P	NA		3
715	2021-11-16	2021	20	2025-11-16	1	Fall Back	post	Eastern Side of Central v Mountain	4	-50	Central	West C	Cent vs. Moun		4
716	2021-11-16	2021	20	2025-11-16	1	Fall Back	post	Western Side of Central vs. Mountain	5	0	Mountain	East M	Cent vs. Moun		5
717	2021-11-16	2021	20	2025-11-16	1	Fall Back	post	Eastern Side of Central vs. East	6	-33	Eastern	West E	East vs. Cent		2
718	2021-11-16	2021	20	2025-11-16	1	Fall Back	post	Western Side of Central vs. East	7	0	Central	East C	East vs. Cent		4
719	2021-11-16	2021	20	2025-11-16	1	Fall Back	post	East Mountain vs Pacific	8	0	Mountain	West M	Moun vs. Paci		5
720	2021-11-16	2021	20	2025-11-16	1	Fall Back	post	West Mountain vs. Pacific	9	-100	Pacific	East P	Moun vs. Paci		3
721	2021-03-04	2021	1	2025-03-04	0	Spring Forward	pre	National Sentiment	1	-8	National	National	NA		1
722	2021-03-04	2021	1	2025-03-04	0	Spring Forward	pre	Eastern Seaboard	2	-20	Eastern	East E	NA		2
723	2021-03-04	2021	1	2025-03-04	0	Spring Forward	pre	Western Seaboard	3	20	Pacific	West P	NA		3
724	2021-03-04	2021	1	2025-03-04	0	Spring Forward	pre	Eastern Side of Central v Mountain	4	100	Central	West C	Cent vs. Moun		4
725	2021-03-04	2021	1	2025-03-04	0	Spring Forward	pre	Western Side of Central vs. Mountain	5	0	Mountain	East M	Cent vs. Moun		5
726	2021-03-04	2021	1	2025-03-04	0	Spring Forward	pre	Eastern Side of Central vs. East	6	20	Eastern	West E	East vs. Cent		2
727	2021-03-04	2021	1	2025-03-04	0	Spring Forward	pre	Western Side of Central vs. East	7	33	Central	East C	East vs. Cent		4
728	2021-03-04	2021	1	2025-03-04	0	Spring Forward	pre	East Mountain vs Pacific	8	-100	Mountain	West M	Moun vs. Paci		5
729	2021-03-04	2021	1	2025-03-04	0	Spring Forward	pre	West Mountain vs. Pacific	9	-33	Pacific	East P	Moun vs. Paci		3
730	2021-03-05	2021	2	2025-03-05	0	Spring Forward	pre	National Sentiment	1	14	National	National	NA		1
731	2021-03-05	2021	2	2025-03-05	0	Spring Forward	pre	Eastern Seaboard	2	20	Eastern	East E	NA		2
732	2021-03-05	2021	2	2025-03-05	0	Spring Forward	pre	Western Seaboard	3	43	Pacific	West P	NA		3
733	2021-03-05	2021	2	2025-03-05	0	Spring Forward	pre	Eastern Side of Central v Mountain	4	100	Central	West C	Cent vs. Moun		4
734	2021-03-05	2021	2	2025-03-05	0	Spring Forward	pre	Western Side of Central vs. Mountain	5	0	Mountain	East M	Cent vs. Moun		5
735	2021-03-05	2021	2	2025-03-05	0	Spring Forward	pre	Eastern Side of Central vs. East	6	20	Eastern	West E	East vs. Cent		2
736	2021-03-05	2021	2	2025-03-05	0	Spring Forward	pre	Western Side of Central vs. East	7	33	Central	East C	East vs. Cent		4
737	2021-03-05	2021	2	2025-03-05	0	Spring Forward	pre	East Mountain vs Pacific	8	-100	Mountain	West M	Moun vs. Paci		5
738	2021-03-05	2021	2	2025-03-05	0	Spring Forward	pre	West Mountain vs. Pacific	9	-33	Pacific	East P	Moun vs. Paci		3
739	2021-03-06	2021	3	2025-03-06	0	Spring Forward	pre	National Sentiment	1	45	National	National	NA		1
740	2021-03-06	2021	3	2025-03-06	0	Spring Forward	pre	Eastern Seaboard	2	20	Eastern	East E	NA		2
741	2021-03-06	2021	3	2025-03-06	0	Spring Forward	pre	Western Seaboard	3	20	Pacific	West P	NA		3
742	2021-03-06	2021	3	2025-03-06	0	Spring Forward	pre	Eastern Side of Central v Mountain	4	100	Central	West C	Cent vs. Moun		4
743	2021-03-06	2021	3	2025-03-06	0	Spring Forward	pre	Western Side of Central vs. Mountain	5	0	Mountain	East M	Cent vs. Moun		5
744	2021-03-06	2021	3	2025-03-06	0	Spring Forward	pre	Eastern Side of Central vs. East	6	20	Eastern	West E	East vs. Cent		2
745	2021-03-06	2021	3	2025-03-06	0	Spring Forward	pre	Western Side of Central vs. East	7	20	Central	East C	East vs. Cent		4
746	2021-03-06	2021	3	2025-03-06	0	Spring Forward	pre	East Mountain vs Pacific	8	-100	Mountain	West M	Moun vs. Paci		5
747	2021-03-06	2021	3	2025-03-06	0	Spring Forward	pre	West Mountain vs. Pacific	9	-33	Pacific	East P	Moun vs. Paci		3
748	2021-03-07	2021	4	2025-03-07	0	Spring Forward	pre	National Sentiment	1	-26	National	National	NA		1
749	2021-03-07	2021	4	2025-03-07	0	Spring Forward	pre	Eastern Seaboard	2	-25	Eastern	East E	NA		2
750	2021-03-07	2021	4	2025-03-07	0	Spring Forward	pre	Western Seaboard	3	-20	Pacific	West P	NA		3
751	2021-03-07	2021	4	2025-03-07	0	Spring Forward	pre	Eastern Side of Central v Mountain	4	100	Central	West C	Cent vs. Moun		4
752	2021-03-07	2021	4	2025-03-07	0	Spring Forward	pre	Western Side of Central vs. Mountain	5	0	Mountain	East M	Cent vs. Moun		5
753	2021-03-07	2021	4	2025-03-07	0	Spring Forward	pre	Eastern Side of Central vs. East	6	20	Eastern	West E	East vs. Cent		2
754	2021-03-07	2021	4	2025-03-07	0	Spring Forward	pre	Western Side of Central vs. East	7	33	Central	East C	East vs. Cent		4
755	2021-03-07	2021	4	2025-03-07	0	Spring Forward	pre	East Mountain vs Pacific	8	-100	Mountain	West M	Moun vs. Paci		5
756	2021-03-07	2021	4	2025-03-07	0	Spring Forward	pre	West Mountain vs. Pacific	9	-33	Pacific	East P	Moun vs. Paci		3
757	2021-03-08	2021	5	2025-03-08	0	Spring Forward	pre	National Sentiment	1	-27	National	National	NA		1
758	2021-03-08	2021	5	2025-03-08	0	Spring Forward	pre	Eastern Seaboard	2	-60	Eastern	East E	NA		2
759	2021-03-08	2021	5	2025-03-08	0	Spring Forward	pre	Western Seaboard	3	0	Pacific	West P	NA		3
760	2021-03-08	2021	5	2025-03-08	0	Spring Forward	pre	Eastern Side of Central v Mountain	4	100	Central	West C	Cent vs. Moun		4
761	2021-03-08	2021	5	2025-03-08	0	Spring Forward	pre	Western Side of Central vs. Mountain	5	0	Mountain	East M	Cent vs. Moun		5
762	2021-03-08	2021	5	2025-03-08	0	Spring Forward	pre	Eastern Side of Central vs. East	6	20	Eastern	West E	East vs. Cent		2
763	2021-03-08	2021	5	2025-03-08	0	Spring Forward	pre	Western Side of Central vs. East	7	20	Central	East C	East vs. Cent		4
764	2021-03-08	2021	5	2025-03-08	0	Spring Forward	pre	East Mountain vs Pacific	8	-100	Mountain	West M	Moun vs. Paci		5
765	2021-03-08	2021	5	2025-03-08	0	Spring Forward	pre	West Mountain vs. Pacific	9	-33	Pacific	East P	Moun vs. Paci		3
766	2021-03-09	2021	6	2025-03-09	0	Spring Forward	pre	National Sentiment	1	13	National	National	NA		1
767	2021-03-09	2021	6	2025-03-09	0	Spring Forward	pre	Eastern Seaboard	2	22	Eastern	East E	NA		2
768	2021-03-09	2021	6	2025-03-09	0	Spring Forward	pre	Western Seaboard	3	33	Pacific	West P	NA		3
769	2021-03-09	2021	6	2025-03-09	0	Spring Forward	pre	Eastern Side of Central v Mountain	4	100	Central	West C	Cent vs. Moun		4
770	2021-03-09	2021	6	2025-03-09	0	Spring Forward	pre	Western Side of Central vs. Mountain	5	0	Mountain	East M	Cent vs. Moun		5
771	2021-03-09	2021	6	2025-03-09	0	Spring Forward	pre	Eastern Side of Central vs. East	6	-67	Eastern	West E	East vs. Cent		2
772	2021-03-09	2021	6	2025-03-09	0	Spring Forward	pre	Western Side of Central vs. East	7	0	Central	East C	East vs. Cent		4
773	2021-03-09	2021	6	2025-03-09	0	Spring Forward	pre	East Mountain vs Pacific	8	-100	Mountain	West M	Moun vs. Paci		5
774	2021-03-09	2021	6	2025-03-09	0	Spring Forward	pre	West Mountain vs. Pacific	9	-50	Pacific	East P	Moun vs. Paci		3
775	2021-03-10	2021	7	2025-03-10	0	Spring Forward	pre	National Sentiment	1	-13	National	National	NA		1
776	2021-03-10	2021	7	2025-03-10	0	Spring Forward	pre	Eastern Seaboard	2	18	Eastern	East E	NA		2
777	2021-03-10	2021	7	2025-03-10	0	Spring Forward	pre	Western Seaboard	3	50	Pacific	West P	NA		3
778	2021-03-10	2021	7	2025-03-10	0	Spring Forward	pre	Eastern Side of Central v Mountain	4	100	Central	West C	Cent vs. Moun		4
779	2021-03-10	2021	7	2025-03-10	0	Spring Forward	pre	Western Side of Central vs. Mountain	5	-100	Mountain	East M	Cent vs. Moun		5
780	2021-03-10	2021	7	2025-03-10	0	Spring Forward	pre	Eastern Side of Central vs. East	6	-60	Eastern	West E	East vs. Cent		2
781	2021-03-10	2021	7	2025-03-10	0	Spring Forward	pre	Western Side of Central vs. East	7	-60	Central	East C	East vs. Cent		4
782	2021-03-10	2021	7	2025-03-10	0	Spring Forward	pre	East Mountain vs Pacific	8	-100	Mountain	West M	Moun vs. Paci		5
783	2021-03-10	2021	7	2025-03-10	0	Spring Forward	pre	West Mountain vs. Pacific	9	-60	Pacific	East P	Moun vs. Paci		3
784	2021-03-11	2021	8	2025-03-11	0	Spring Forward	pre	National Sentiment	1	-9	National	National	NA		1
785	2021-03-11	2021	8	2025-03-11	0	Spring Forward	pre	Eastern Seaboard	2	-11	Eastern	East E	NA		2
786	2021-03-11	2021	8	2025-03-11	0	Spring Forward	pre	Western Seaboard	3	-8	Pacific	West P	NA		3
787	2021-03-11	2021	8	2025-03-11	0	Spring Forward	pre	Eastern Side of Central v Mountain	4	100	Central	West C	Cent vs. Moun		4
788	2021-03-11	2021	8	2025-03-11	0	Spring Forward	pre	Western Side of Central vs. Mountain	5	0	Mountain	East M	Cent vs. Moun		5
789	2021-03-11	2021	8	2025-03-11	0	Spring Forward	pre	Eastern Side of Central vs. East	6	-75	Eastern	West E	East vs. Cent		2
790	2021-03-11	2021	8	2025-03-11	0	Spring Forward	pre	Western Side of Central vs. East	7	-14	Central	East C	East vs. Cent		4
791	2021-03-11	2021	8	2025-03-11	0	Spring Forward	pre	East Mountain vs Pacific	8	-100	Mountain	West M	Moun vs. Paci		5
792	2021-03-11	2021	8	2025-03-11	0	Spring Forward	pre	West Mountain vs. Pacific	9	-60	Pacific	East P	Moun vs. Paci		3
793	2021-03-12	2021	9	2025-03-12	0	Spring Forward	pre	National Sentiment	1	12	National	National	NA		1
794	2021-03-12	2021	9	2025-03-12	0	Spring Forward	pre	Eastern Seaboard	2	23	Eastern	East E	NA		2
795	2021-03-12	2021	9	2025-03-12	0	Spring Forward	pre	Western Seaboard	3	-29	Pacific	West P	NA		3
796	2021-03-12	2021	9	2025-03-12	0	Spring Forward	pre	Eastern Side of Central v Mountain	4	100	Central	West C	Cent vs. Moun		4
797	2021-03-12	2021	9	2025-03-12	0	Spring Forward	pre	Western Side of Central vs. Mountain	5	0	Mountain	East M	Cent vs. Moun		5
798	2021-03-12	2021	9	2025-03-12	0	Spring Forward	pre	Eastern Side of Central vs. East	6	-50	Eastern	West E	East vs. Cent		2
799	2021-03-12	2021	9	2025-03-12	0	Spring Forward	pre	Western Side of Central vs. East	7	20	Central	East C	East vs. Cent		4
800	2021-03-12	2021	9	2025-03-12	0	Spring Forward	pre	East Mountain vs Pacific	8	-100	Mountain	West M	Moun vs. Paci		5
801	2021-03-12	2021	9	2025-03-12	0	Spring Forward	pre	West Mountain vs. Pacific	9	-100	Pacific	East P	Moun vs. Paci		3
802	2021-03-13	2021	10	2025-03-13	0	Spring Forward	pre	National Sentiment	1	-53	National	National	NA		1
803	2021-03-13	2021	10	2025-03-13	0	Spring Forward	pre	Eastern Seaboard	2	-78	Eastern	East E	NA		2
804	2021-03-13	2021	10	2025-03-13	0	Spring Forward	pre	Western Seaboard	3	-59	Pacific	West P	NA		3
805	2021-03-13	2021	10	2025-03-13	0	Spring Forward	pre	Eastern Side of Central v Mountain	4	100	Central	West C	Cent vs. Moun		4
806	2021-03-13	2021	10	2025-03-13	0	Spring Forward	pre	Western Side of Central vs. Mountain	5	-71	Mountain	East M	Cent vs. Moun		5
807	2021-03-13	2021	10	2025-03-13	0	Spring Forward	pre	Eastern Side of Central vs. East	6	-74	Eastern	West E	East vs. Cent		2
808	2021-03-13	2021	10	2025-03-13	0	Spring Forward	pre	Western Side of Central vs. East	7	-64	Central	East C	East vs. Cent		4
809	2021-03-13	2021	10	2025-03-13	0	Spring Forward	pre	East Mountain vs Pacific	8	-100	Mountain	West M	Moun vs. Paci		5
810	2021-03-13	2021	10	2025-03-13	0	Spring Forward	pre	West Mountain vs. Pacific	9	-71	Pacific	East P	Moun vs. Paci		3
811	2021-03-14	2021	11	2025-03-14	1	Spring Forward	post	National Sentiment	1	-35	National	National	NA		1
812	2021-03-14	2021	11	2025-03-14	1	Spring Forward	post	Eastern Seaboard	2	-30	Eastern	East E	NA		2
813	2021-03-14	2021	11	2025-03-14	1	Spring Forward	post	Western Seaboard	3	-35	Pacific	West P	NA		3
814	2021-03-14	2021	11	2025-03-14	1	Spring Forward	post	Eastern Side of Central v Mountain	4	0	Central	West C	Cent vs. Moun		4
815	2021-03-14	2021	11	2025-03-14	1	Spring Forward	post	Western Side of Central vs. Mountain	5	-71	Mountain	East M	Cent vs. Moun		5
816	2021-03-14	2021	11	2025-03-14	1	Spring Forward	post	Eastern Side of Central vs. East	6	-37	Eastern	West E	East vs. Cent		2
817	2021-03-14	2021	11	2025-03-14	1	Spring Forward	post	Western Side of Central vs. East	7	-28	Central	East C	East vs. Cent		4
818	2021-03-14	2021	11	2025-03-14	1	Spring Forward	post	East Mountain vs Pacific	8	-100	Mountain	West M	Moun vs. Paci		5
819	2021-03-14	2021	11	2025-03-14	1	Spring Forward	post	West Mountain vs. Pacific	9	-10	Pacific	East P	Moun vs. Paci		3
820	2021-03-15	2021	12	2025-03-15	1	Spring Forward	post	National Sentiment	1	-33	National	National	NA		1
821	2021-03-15	2021	12	2025-03-15	1	Spring Forward	post	Eastern Seaboard	2	-25	Eastern	East E	NA		2
822	2021-03-15	2021	12	2025-03-15	1	Spring Forward	post	Western Seaboard	3	-41	Pacific	West P	NA		3
823	2021-03-15	2021	12	2025-03-15	1	Spring Forward	post	Eastern Side of Central v Mountain	4	-100	Central	West C	Cent vs. Moun		4
824	2021-03-15	2021	12	2025-03-15	1	Spring Forward	post	Western Side of Central vs. Mountain	5	-60	Mountain	East M	Cent vs. Moun		5
825	2021-03-15	2021	12	2025-03-15	1	Spring Forward	post	Eastern Side of Central vs. East	6	-55	Eastern	West E	East vs. Cent		2
826	2021-03-15	2021	12	2025-03-15	1	Spring Forward	post	Western Side of Central vs. East	7	-57	Central	East C	East vs. Cent		4
827	2021-03-15	2021	12	2025-03-15	1	Spring Forward	post	East Mountain vs Pacific	8	-100	Mountain	West M	Moun vs. Paci		5
828	2021-03-15	2021	12	2025-03-15	1	Spring Forward	post	West Mountain vs. Pacific	9	-64	Pacific	East P	Moun vs. Paci		3
829	2021-03-16	2021	13	2025-03-16	1	Spring Forward	post	National Sentiment	1	39	National	National	NA		1
830	2021-03-16	2021	13	2025-03-16	1	Spring Forward	post	Eastern Seaboard	2	54	Eastern	East E	NA		2
831	2021-03-16	2021	13	2025-03-16	1	Spring Forward	post	Western Seaboard	3	1	Pacific	West P	NA		3
832	2021-03-16	2021	13	2025-03-16	1	Spring Forward	post	Eastern Side of Central v Mountain	4	-60	Central	West C	Cent vs. Moun		4
833	2021-03-16	2021	13	2025-03-16	1	Spring Forward	post	Western Side of Central vs. Mountain	5	-60	Mountain	East M	Cent vs. Moun		5
834	2021-03-16	2021	13	2025-03-16	1	Spring Forward	post	Eastern Side of Central vs. East	6	72	Eastern	West E	East vs. Cent		2
835	2021-03-16	2021	13	2025-03-16	1	Spring Forward	post	Western Side of Central vs. East	7	29	Central	East C	East vs. Cent		4
836	2021-03-16	2021	13	2025-03-16	1	Spring Forward	post	East Mountain vs Pacific	8	-100	Mountain	West M	Moun vs. Paci		5
837	2021-03-16	2021	13	2025-03-16	1	Spring Forward	post	West Mountain vs. Pacific	9	-54	Pacific	East P	Moun vs. Paci		3
838	2021-03-17	2021	14	2025-03-17	1	Spring Forward	post	National Sentiment	1	64	National	National	NA		1
839	2021-03-17	2021	14	2025-03-17	1	Spring Forward	post	Eastern Seaboard	2	71	Eastern	East E	NA		2
840	2021-03-17	2021	14	2025-03-17	1	Spring Forward	post	Western Seaboard	3	40	Pacific	West P	NA		3
841	2021-03-17	2021	14	2025-03-17	1	Spring Forward	post	Eastern Side of Central v Mountain	4	-60	Central	West C	Cent vs. Moun		4
842	2021-03-17	2021	14	2025-03-17	1	Spring Forward	post	Western Side of Central vs. Mountain	5	20	Mountain	East M	Cent vs. Moun		5
843	2021-03-17	2021	14	2025-03-17	1	Spring Forward	post	Eastern Side of Central vs. East	6	75	Eastern	West E	East vs. Cent		2
844	2021-03-17	2021	14	2025-03-17	1	Spring Forward	post	Western Side of Central vs. East	7	74	Central	East C	East vs. Cent		4
845	2021-03-17	2021	14	2025-03-17	1	Spring Forward	post	East Mountain vs Pacific	8	-100	Mountain	West M	Moun vs. Paci		5
846	2021-03-17	2021	14	2025-03-17	1	Spring Forward	post	West Mountain vs. Pacific	9	0	Pacific	East P	Moun vs. Paci		3
847	2021-03-18	2021	15	2025-03-18	1	Spring Forward	post	National Sentiment	1	3	National	National	NA		1
848	2021-03-18	2021	15	2025-03-18	1	Spring Forward	post	Eastern Seaboard	2	9	Eastern	East E	NA		2
849	2021-03-18	2021	15	2025-03-18	1	Spring Forward	post	Western Seaboard	3	57	Pacific	West P	NA		3
850	2021-03-18	2021	15	2025-03-18	1	Spring Forward	post	Eastern Side of Central v Mountain	4	-67	Central	West C	Cent vs. Moun		4
851	2021-03-18	2021	15	2025-03-18	1	Spring Forward	post	Western Side of Central vs. Mountain	5	20	Mountain	East M	Cent vs. Moun		5
852	2021-03-18	2021	15	2025-03-18	1	Spring Forward	post	Eastern Side of Central vs. East	6	50	Eastern	West E	East vs. Cent		2
853	2021-03-18	2021	15	2025-03-18	1	Spring Forward	post	Western Side of Central vs. East	7	56	Central	East C	East vs. Cent		4
854	2021-03-18	2021	15	2025-03-18	1	Spring Forward	post	East Mountain vs Pacific	8	-100	Mountain	West M	Moun vs. Paci		5
855	2021-03-18	2021	15	2025-03-18	1	Spring Forward	post	West Mountain vs. Pacific	9	20	Pacific	East P	Moun vs. Paci		3
856	2021-03-19	2021	16	2025-03-19	1	Spring Forward	post	National Sentiment	1	-5	National	National	NA		1
857	2021-03-19	2021	16	2025-03-19	1	Spring Forward	post	Eastern Seaboard	2	-75	Eastern	East E	NA		2
858	2021-03-19	2021	16	2025-03-19	1	Spring Forward	post	Western Seaboard	3	-14	Pacific	West P	NA		3
859	2021-03-19	2021	16	2025-03-19	1	Spring Forward	post	Eastern Side of Central v Mountain	4	-67	Central	West C	Cent vs. Moun		4
860	2021-03-19	2021	16	2025-03-19	1	Spring Forward	post	Western Side of Central vs. Mountain	5	20	Mountain	East M	Cent vs. Moun		5
861	2021-03-19	2021	16	2025-03-19	1	Spring Forward	post	Eastern Side of Central vs. East	6	-67	Eastern	West E	East vs. Cent		2
862	2021-03-19	2021	16	2025-03-19	1	Spring Forward	post	Western Side of Central vs. East	7	-33	Central	East C	East vs. Cent		4
863	2021-03-19	2021	16	2025-03-19	1	Spring Forward	post	East Mountain vs Pacific	8	-100	Mountain	West M	Moun vs. Paci		5
864	2021-03-19	2021	16	2025-03-19	1	Spring Forward	post	West Mountain vs. Pacific	9	0	Pacific	East P	Moun vs. Paci		3
865	2021-03-20	2021	17	2025-03-20	1	Spring Forward	post	National Sentiment	1	-24	National	National	NA		1
866	2021-03-20	2021	17	2025-03-20	1	Spring Forward	post	Eastern Seaboard	2	-20	Eastern	East E	NA		2
867	2021-03-20	2021	17	2025-03-20	1	Spring Forward	post	Western Seaboard	3	-11	Pacific	West P	NA		3
868	2021-03-20	2021	17	2025-03-20	1	Spring Forward	post	Eastern Side of Central v Mountain	4	-67	Central	West C	Cent vs. Moun		4
869	2021-03-20	2021	17	2025-03-20	1	Spring Forward	post	Western Side of Central vs. Mountain	5	20	Mountain	East M	Cent vs. Moun		5
870	2021-03-20	2021	17	2025-03-20	1	Spring Forward	post	Eastern Side of Central vs. East	6	-67	Eastern	West E	East vs. Cent		2
871	2021-03-20	2021	17	2025-03-20	1	Spring Forward	post	Western Side of Central vs. East	7	-43	Central	East C	East vs. Cent		4
872	2021-03-20	2021	17	2025-03-20	1	Spring Forward	post	East Mountain vs Pacific	8	-100	Mountain	West M	Moun vs. Paci		5
873	2021-03-20	2021	17	2025-03-20	1	Spring Forward	post	West Mountain vs. Pacific	9	0	Pacific	East P	Moun vs. Paci		3
874	2021-03-21	2021	18	2025-03-21	1	Spring Forward	post	National Sentiment	1	-31	National	National	NA		1
875	2021-03-21	2021	18	2025-03-21	1	Spring Forward	post	Eastern Seaboard	2	-14	Eastern	East E	NA		2
876	2021-03-21	2021	18	2025-03-21	1	Spring Forward	post	Western Seaboard	3	-20	Pacific	West P	NA		3
877	2021-03-21	2021	18	2025-03-21	1	Spring Forward	post	Eastern Side of Central v Mountain	4	-67	Central	West C	Cent vs. Moun		4
878	2021-03-21	2021	18	2025-03-21	1	Spring Forward	post	Western Side of Central vs. Mountain	5	20	Mountain	East M	Cent vs. Moun		5
879	2021-03-21	2021	18	2025-03-21	1	Spring Forward	post	Eastern Side of Central vs. East	6	-67	Eastern	West E	East vs. Cent		2
880	2021-03-21	2021	18	2025-03-21	1	Spring Forward	post	Western Side of Central vs. East	7	-50	Central	East C	East vs. Cent		4
881	2021-03-21	2021	18	2025-03-21	1	Spring Forward	post	East Mountain vs Pacific	8	-100	Mountain	West M	Moun vs. Paci		5
882	2021-03-21	2021	18	2025-03-21	1	Spring Forward	post	West Mountain vs. Pacific	9	0	Pacific	East P	Moun vs. Paci		3
883	2021-03-22	2021	19	2025-03-22	1	Spring Forward	post	National Sentiment	1	-32	National	National	NA		1
884	2021-03-22	2021	19	2025-03-22	1	Spring Forward	post	Eastern Seaboard	2	-33	Eastern	East E	NA		2
885	2021-03-22	2021	19	2025-03-22	1	Spring Forward	post	Western Seaboard	3	-100	Pacific	West P	NA		3
886	2021-03-22	2021	19	2025-03-22	1	Spring Forward	post	Eastern Side of Central v Mountain	4	-67	Central	West C	Cent vs. Moun		4
887	2021-03-22	2021	19	2025-03-22	1	Spring Forward	post	Western Side of Central vs. Mountain	5	0	Mountain	East M	Cent vs. Moun		5
888	2021-03-22	2021	19	2025-03-22	1	Spring Forward	post	Eastern Side of Central vs. East	6	-75	Eastern	West E	East vs. Cent		2
889	2021-03-22	2021	19	2025-03-22	1	Spring Forward	post	Western Side of Central vs. East	7	60	Central	East C	East vs. Cent		4
890	2021-03-22	2021	19	2025-03-22	1	Spring Forward	post	East Mountain vs Pacific	8	-100	Mountain	West M	Moun vs. Paci		5
891	2021-03-22	2021	19	2025-03-22	1	Spring Forward	post	West Mountain vs. Pacific	9	0	Pacific	East P	Moun vs. Paci		3
892	2021-03-23	2021	20	2025-03-23	1	Spring Forward	post	National Sentiment	1	-20	National	National	NA		1
893	2021-03-23	2021	20	2025-03-23	1	Spring Forward	post	Eastern Seaboard	2	-60	Eastern	East E	NA		2
894	2021-03-23	2021	20	2025-03-23	1	Spring Forward	post	Western Seaboard	3	-56	Pacific	West P	NA		3
895	2021-03-23	2021	20	2025-03-23	1	Spring Forward	post	Eastern Side of Central v Mountain	4	-67	Central	West C	Cent vs. Moun		4
896	2021-03-23	2021	20	2025-03-23	1	Spring Forward	post	Western Side of Central vs. Mountain	5	0	Mountain	East M	Cent vs. Moun		5
897	2021-03-23	2021	20	2025-03-23	1	Spring Forward	post	Eastern Side of Central vs. East	6	-75	Eastern	West E	East vs. Cent		2
898	2021-03-23	2021	20	2025-03-23	1	Spring Forward	post	Western Side of Central vs. East	7	100	Central	East C	East vs. Cent		4
899	2021-03-23	2021	20	2025-03-23	1	Spring Forward	post	East Mountain vs Pacific	8	-100	Mountain	West M	Moun vs. Paci		5
900	2021-03-23	2021	20	2025-03-23	1	Spring Forward	post	West Mountain vs. Pacific	9	0	Pacific	East P	Moun vs. Paci		3
901	2022-10-27	2022	1	2025-10-27	0	Fall Back	pre	National Sentiment	1	-19	National	National	NA		1
902	2022-10-27	2022	1	2025-10-27	0	Fall Back	pre	Eastern Seaboard	2	33	Eastern	East E	NA		2
903	2022-10-27	2022	1	2025-10-27	0	Fall Back	pre	Western Seaboard	3	33	Pacific	West P	NA		3
904	2022-10-27	2022	1	2025-10-27	0	Fall Back	pre	Eastern Side of Central v Mountain	4	0	Central	West C	Cent vs. Moun		4
905	2022-10-27	2022	1	2025-10-27	0	Fall Back	pre	Western Side of Central vs. Mountain	5	-60	Mountain	East M	Cent vs. Moun		5
906	2022-10-27	2022	1	2025-10-27	0	Fall Back	pre	Eastern Side of Central vs. East	6	0	Eastern	West E	East vs. Cent		2
907	2022-10-27	2022	1	2025-10-27	0	Fall Back	pre	Western Side of Central vs. East	7	0	Central	East C	East vs. Cent		4
908	2022-10-27	2022	1	2025-10-27	0	Fall Back	pre	East Mountain vs Pacific	8	0	Mountain	West M	Moun vs. Paci		5
909	2022-10-27	2022	1	2025-10-27	0	Fall Back	pre	West Mountain vs. Pacific	9	20	Pacific	East P	Moun vs. Paci		3
910	2022-10-28	2022	2	2025-10-28	0	Fall Back	pre	National Sentiment	1	-13	National	National	NA		1
911	2022-10-28	2022	2	2025-10-28	0	Fall Back	pre	Eastern Seaboard	2	0	Eastern	East E	NA		2
912	2022-10-28	2022	2	2025-10-28	0	Fall Back	pre	Western Seaboard	3	33	Pacific	West P	NA		3
913	2022-10-28	2022	2	2025-10-28	0	Fall Back	pre	Eastern Side of Central v Mountain	4	0	Central	West C	Cent vs. Moun		4
914	2022-10-28	2022	2	2025-10-28	0	Fall Back	pre	Western Side of Central vs. Mountain	5	-60	Mountain	East M	Cent vs. Moun		5
915	2022-10-28	2022	2	2025-10-28	0	Fall Back	pre	Eastern Side of Central vs. East	6	0	Eastern	West E	East vs. Cent		2
916	2022-10-28	2022	2	2025-10-28	0	Fall Back	pre	Western Side of Central vs. East	7	-20	Central	East C	East vs. Cent		4
917	2022-10-28	2022	2	2025-10-28	0	Fall Back	pre	East Mountain vs Pacific	8	0	Mountain	West M	Moun vs. Paci		5
918	2022-10-28	2022	2	2025-10-28	0	Fall Back	pre	West Mountain vs. Pacific	9	20	Pacific	East P	Moun vs. Paci		3
919	2022-10-29	2022	3	2025-10-29	0	Fall Back	pre	National Sentiment	1	34	National	National	NA		1
920	2022-10-29	2022	3	2025-10-29	0	Fall Back	pre	Eastern Seaboard	2	-20	Eastern	East E	NA		2
921	2022-10-29	2022	3	2025-10-29	0	Fall Back	pre	Western Seaboard	3	14	Pacific	West P	NA		3
922	2022-10-29	2022	3	2025-10-29	0	Fall Back	pre	Eastern Side of Central v Mountain	4	0	Central	West C	Cent vs. Moun		4
923	2022-10-29	2022	3	2025-10-29	0	Fall Back	pre	Western Side of Central vs. Mountain	5	-60	Mountain	East M	Cent vs. Moun		5
924	2022-10-29	2022	3	2025-10-29	0	Fall Back	pre	Eastern Side of Central vs. East	6	0	Eastern	West E	East vs. Cent		2
925	2022-10-29	2022	3	2025-10-29	0	Fall Back	pre	Western Side of Central vs. East	7	0	Central	East C	East vs. Cent		4
926	2022-10-29	2022	3	2025-10-29	0	Fall Back	pre	East Mountain vs Pacific	8	0	Mountain	West M	Moun vs. Paci		5
927	2022-10-29	2022	3	2025-10-29	0	Fall Back	pre	West Mountain vs. Pacific	9	20	Pacific	East P	Moun vs. Paci		3
928	2022-10-30	2022	4	2025-10-30	0	Fall Back	pre	National Sentiment	1	1	National	National	NA		1
929	2022-10-30	2022	4	2025-10-30	0	Fall Back	pre	Eastern Seaboard	2	-20	Eastern	East E	NA		2
930	2022-10-30	2022	4	2025-10-30	0	Fall Back	pre	Western Seaboard	3	14	Pacific	West P	NA		3
931	2022-10-30	2022	4	2025-10-30	0	Fall Back	pre	Eastern Side of Central v Mountain	4	0	Central	West C	Cent vs. Moun		4
932	2022-10-30	2022	4	2025-10-30	0	Fall Back	pre	Western Side of Central vs. Mountain	5	-60	Mountain	East M	Cent vs. Moun		5
933	2022-10-30	2022	4	2025-10-30	0	Fall Back	pre	Eastern Side of Central vs. East	6	20	Eastern	West E	East vs. Cent		2
934	2022-10-30	2022	4	2025-10-30	0	Fall Back	pre	Western Side of Central vs. East	7	20	Central	East C	East vs. Cent		4
935	2022-10-30	2022	4	2025-10-30	0	Fall Back	pre	East Mountain vs Pacific	8	0	Mountain	West M	Moun vs. Paci		5
936	2022-10-30	2022	4	2025-10-30	0	Fall Back	pre	West Mountain vs. Pacific	9	20	Pacific	East P	Moun vs. Paci		3
937	2022-10-31	2022	5	2025-10-31	0	Fall Back	pre	National Sentiment	1	19	National	National	NA		1
938	2022-10-31	2022	5	2025-10-31	0	Fall Back	pre	Eastern Seaboard	2	25	Eastern	East E	NA		2
939	2022-10-31	2022	5	2025-10-31	0	Fall Back	pre	Western Seaboard	3	11	Pacific	West P	NA		3
940	2022-10-31	2022	5	2025-10-31	0	Fall Back	pre	Eastern Side of Central v Mountain	4	0	Central	West C	Cent vs. Moun		4
941	2022-10-31	2022	5	2025-10-31	0	Fall Back	pre	Western Side of Central vs. Mountain	5	-60	Mountain	East M	Cent vs. Moun		5
942	2022-10-31	2022	5	2025-10-31	0	Fall Back	pre	Eastern Side of Central vs. East	6	33	Eastern	West E	East vs. Cent		2
943	2022-10-31	2022	5	2025-10-31	0	Fall Back	pre	Western Side of Central vs. East	7	20	Central	East C	East vs. Cent		4
944	2022-10-31	2022	5	2025-10-31	0	Fall Back	pre	East Mountain vs Pacific	8	0	Mountain	West M	Moun vs. Paci		5
945	2022-10-31	2022	5	2025-10-31	0	Fall Back	pre	West Mountain vs. Pacific	9	20	Pacific	East P	Moun vs. Paci		3
946	2022-11-01	2022	6	2025-11-01	0	Fall Back	pre	National Sentiment	1	15	National	National	NA		1
947	2022-11-01	2022	6	2025-11-01	0	Fall Back	pre	Eastern Seaboard	2	0	Eastern	East E	NA		2
948	2022-11-01	2022	6	2025-11-01	0	Fall Back	pre	Western Seaboard	3	-60	Pacific	West P	NA		3
949	2022-11-01	2022	6	2025-11-01	0	Fall Back	pre	Eastern Side of Central v Mountain	4	0	Central	West C	Cent vs. Moun		4
950	2022-11-01	2022	6	2025-11-01	0	Fall Back	pre	Western Side of Central vs. Mountain	5	-60	Mountain	East M	Cent vs. Moun		5
951	2022-11-01	2022	6	2025-11-01	0	Fall Back	pre	Eastern Side of Central vs. East	6	33	Eastern	West E	East vs. Cent		2
952	2022-11-01	2022	6	2025-11-01	0	Fall Back	pre	Western Side of Central vs. East	7	20	Central	East C	East vs. Cent		4
953	2022-11-01	2022	6	2025-11-01	0	Fall Back	pre	East Mountain vs Pacific	8	0	Mountain	West M	Moun vs. Paci		5
954	2022-11-01	2022	6	2025-11-01	0	Fall Back	pre	West Mountain vs. Pacific	9	20	Pacific	East P	Moun vs. Paci		3
955	2022-11-02	2022	7	2025-11-02	0	Fall Back	pre	National Sentiment	1	24	National	National	NA		1
956	2022-11-02	2022	7	2025-11-02	0	Fall Back	pre	Eastern Seaboard	2	50	Eastern	East E	NA		2
957	2022-11-02	2022	7	2025-11-02	0	Fall Back	pre	Western Seaboard	3	33	Pacific	West P	NA		3
958	2022-11-02	2022	7	2025-11-02	0	Fall Back	pre	Eastern Side of Central v Mountain	4	0	Central	West C	Cent vs. Moun		4
959	2022-11-02	2022	7	2025-11-02	0	Fall Back	pre	Western Side of Central vs. Mountain	5	-60	Mountain	East M	Cent vs. Moun		5
960	2022-11-02	2022	7	2025-11-02	0	Fall Back	pre	Eastern Side of Central vs. East	6	-33	Eastern	West E	East vs. Cent		2
961	2022-11-02	2022	7	2025-11-02	0	Fall Back	pre	Western Side of Central vs. East	7	67	Central	East C	East vs. Cent		4
962	2022-11-02	2022	7	2025-11-02	0	Fall Back	pre	East Mountain vs Pacific	8	0	Mountain	West M	Moun vs. Paci		5
963	2022-11-02	2022	7	2025-11-02	0	Fall Back	pre	West Mountain vs. Pacific	9	20	Pacific	East P	Moun vs. Paci		3
964	2022-11-03	2022	8	2025-11-03	0	Fall Back	pre	National Sentiment	1	23	National	National	NA		1
965	2022-11-03	2022	8	2025-11-03	0	Fall Back	pre	Eastern Seaboard	2	20	Eastern	East E	NA		2
966	2022-11-03	2022	8	2025-11-03	0	Fall Back	pre	Western Seaboard	3	11	Pacific	West P	NA		3
967	2022-11-03	2022	8	2025-11-03	0	Fall Back	pre	Eastern Side of Central v Mountain	4	0	Central	West C	Cent vs. Moun		4
968	2022-11-03	2022	8	2025-11-03	0	Fall Back	pre	Western Side of Central vs. Mountain	5	-60	Mountain	East M	Cent vs. Moun		5
969	2022-11-03	2022	8	2025-11-03	0	Fall Back	pre	Eastern Side of Central vs. East	6	-100	Eastern	West E	East vs. Cent		2
970	2022-11-03	2022	8	2025-11-03	0	Fall Back	pre	Western Side of Central vs. East	7	60	Central	East C	East vs. Cent		4
971	2022-11-03	2022	8	2025-11-03	0	Fall Back	pre	East Mountain vs Pacific	8	0	Mountain	West M	Moun vs. Paci		5
972	2022-11-03	2022	8	2025-11-03	0	Fall Back	pre	West Mountain vs. Pacific	9	20	Pacific	East P	Moun vs. Paci		3
973	2022-11-04	2022	9	2025-11-04	0	Fall Back	pre	National Sentiment	1	29	National	National	NA		1
974	2022-11-04	2022	9	2025-11-04	0	Fall Back	pre	Eastern Seaboard	2	11	Eastern	East E	NA		2
975	2022-11-04	2022	9	2025-11-04	0	Fall Back	pre	Western Seaboard	3	33	Pacific	West P	NA		3
976	2022-11-04	2022	9	2025-11-04	0	Fall Back	pre	Eastern Side of Central v Mountain	4	100	Central	West C	Cent vs. Moun		4
977	2022-11-04	2022	9	2025-11-04	0	Fall Back	pre	Western Side of Central vs. Mountain	5	-67	Mountain	East M	Cent vs. Moun		5
978	2022-11-04	2022	9	2025-11-04	0	Fall Back	pre	Eastern Side of Central vs. East	6	20	Eastern	West E	East vs. Cent		2
979	2022-11-04	2022	9	2025-11-04	0	Fall Back	pre	Western Side of Central vs. East	7	71	Central	East C	East vs. Cent		4
980	2022-11-04	2022	9	2025-11-04	0	Fall Back	pre	East Mountain vs Pacific	8	0	Mountain	West M	Moun vs. Paci		5
981	2022-11-04	2022	9	2025-11-04	0	Fall Back	pre	West Mountain vs. Pacific	9	-20	Pacific	East P	Moun vs. Paci		3
982	2022-11-05	2022	10	2025-11-05	0	Fall Back	pre	National Sentiment	1	12	National	National	NA		1
983	2022-11-05	2022	10	2025-11-05	0	Fall Back	pre	Eastern Seaboard	2	14	Eastern	East E	NA		2
984	2022-11-05	2022	10	2025-11-05	0	Fall Back	pre	Western Seaboard	3	21	Pacific	West P	NA		3
985	2022-11-05	2022	10	2025-11-05	0	Fall Back	pre	Eastern Side of Central v Mountain	4	100	Central	West C	Cent vs. Moun		4
986	2022-11-05	2022	10	2025-11-05	0	Fall Back	pre	Western Side of Central vs. Mountain	5	-20	Mountain	East M	Cent vs. Moun		5
987	2022-11-05	2022	10	2025-11-05	0	Fall Back	pre	Eastern Side of Central vs. East	6	23	Eastern	West E	East vs. Cent		2
988	2022-11-05	2022	10	2025-11-05	0	Fall Back	pre	Western Side of Central vs. East	7	-29	Central	East C	East vs. Cent		4
989	2022-11-05	2022	10	2025-11-05	0	Fall Back	pre	East Mountain vs Pacific	8	-33	Mountain	West M	Moun vs. Paci		5
990	2022-11-05	2022	10	2025-11-05	0	Fall Back	pre	West Mountain vs. Pacific	9	-20	Pacific	East P	Moun vs. Paci		3
991	2022-11-06	2022	11	2025-11-06	1	Fall Back	post	National Sentiment	1	-12	National	National	NA		1
992	2022-11-06	2022	11	2025-11-06	1	Fall Back	post	Eastern Seaboard	2	-23	Eastern	East E	NA		2
993	2022-11-06	2022	11	2025-11-06	1	Fall Back	post	Western Seaboard	3	-6	Pacific	West P	NA		3
994	2022-11-06	2022	11	2025-11-06	1	Fall Back	post	Eastern Side of Central v Mountain	4	50	Central	West C	Cent vs. Moun		4
995	2022-11-06	2022	11	2025-11-06	1	Fall Back	post	Western Side of Central vs. Mountain	5	14	Mountain	East M	Cent vs. Moun		5
996	2022-11-06	2022	11	2025-11-06	1	Fall Back	post	Eastern Side of Central vs. East	6	13	Eastern	West E	East vs. Cent		2
997	2022-11-06	2022	11	2025-11-06	1	Fall Back	post	Western Side of Central vs. East	7	-6	Central	East C	East vs. Cent		4
998	2022-11-06	2022	11	2025-11-06	1	Fall Back	post	East Mountain vs Pacific	8	-50	Mountain	West M	Moun vs. Paci		5
999	2022-11-06	2022	11	2025-11-06	1	Fall Back	post	West Mountain vs. Pacific	9	-25	Pacific	East P	Moun vs. Paci		3
1000	2022-11-07	2022	12	2025-11-07	1	Fall Back	post	National Sentiment	1	-35	National	National	NA		1
1001	2022-11-07	2022	12	2025-11-07	1	Fall Back	post	Eastern Seaboard	2	-33	Eastern	East E	NA		2
1002	2022-11-07	2022	12	2025-11-07	1	Fall Back	post	Western Seaboard	3	-24	Pacific	West P	NA		3
1003	2022-11-07	2022	12	2025-11-07	1	Fall Back	post	Eastern Side of Central v Mountain	4	20	Central	West C	Cent vs. Moun		4
1004	2022-11-07	2022	12	2025-11-07	1	Fall Back	post	Western Side of Central vs. Mountain	5	14	Mountain	East M	Cent vs. Moun		5
1005	2022-11-07	2022	12	2025-11-07	1	Fall Back	post	Eastern Side of Central vs. East	6	-37	Eastern	West E	East vs. Cent		2
1006	2022-11-07	2022	12	2025-11-07	1	Fall Back	post	Western Side of Central vs. East	7	-29	Central	East C	East vs. Cent		4
1007	2022-11-07	2022	12	2025-11-07	1	Fall Back	post	East Mountain vs Pacific	8	-50	Mountain	West M	Moun vs. Paci		5
1008	2022-11-07	2022	12	2025-11-07	1	Fall Back	post	West Mountain vs. Pacific	9	-33	Pacific	East P	Moun vs. Paci		3
1009	2022-11-08	2022	13	2025-11-08	1	Fall Back	post	National Sentiment	1	-12	National	National	NA		1
1010	2022-11-08	2022	13	2025-11-08	1	Fall Back	post	Eastern Seaboard	2	-25	Eastern	East E	NA		2
1011	2022-11-08	2022	13	2025-11-08	1	Fall Back	post	Western Seaboard	3	-8	Pacific	West P	NA		3
1012	2022-11-08	2022	13	2025-11-08	1	Fall Back	post	Eastern Side of Central v Mountain	4	20	Central	West C	Cent vs. Moun		4
1013	2022-11-08	2022	13	2025-11-08	1	Fall Back	post	Western Side of Central vs. Mountain	5	0	Mountain	East M	Cent vs. Moun		5
1014	2022-11-08	2022	13	2025-11-08	1	Fall Back	post	Eastern Side of Central vs. East	6	14	Eastern	West E	East vs. Cent		2
1015	2022-11-08	2022	13	2025-11-08	1	Fall Back	post	Western Side of Central vs. East	7	-20	Central	East C	East vs. Cent		4
1016	2022-11-08	2022	13	2025-11-08	1	Fall Back	post	East Mountain vs Pacific	8	-50	Mountain	West M	Moun vs. Paci		5
1017	2022-11-08	2022	13	2025-11-08	1	Fall Back	post	West Mountain vs. Pacific	9	-20	Pacific	East P	Moun vs. Paci		3
1018	2022-11-09	2022	14	2025-11-09	1	Fall Back	post	National Sentiment	1	-40	National	National	NA		1
1019	2022-11-09	2022	14	2025-11-09	1	Fall Back	post	Eastern Seaboard	2	-40	Eastern	East E	NA		2
1020	2022-11-09	2022	14	2025-11-09	1	Fall Back	post	Western Seaboard	3	-45	Pacific	West P	NA		3
1021	2022-11-09	2022	14	2025-11-09	1	Fall Back	post	Eastern Side of Central v Mountain	4	20	Central	West C	Cent vs. Moun		4
1022	2022-11-09	2022	14	2025-11-09	1	Fall Back	post	Western Side of Central vs. Mountain	5	0	Mountain	East M	Cent vs. Moun		5
1023	2022-11-09	2022	14	2025-11-09	1	Fall Back	post	Eastern Side of Central vs. East	6	-100	Eastern	West E	East vs. Cent		2
1024	2022-11-09	2022	14	2025-11-09	1	Fall Back	post	Western Side of Central vs. East	7	0	Central	East C	East vs. Cent		4
1025	2022-11-09	2022	14	2025-11-09	1	Fall Back	post	East Mountain vs Pacific	8	-50	Mountain	West M	Moun vs. Paci		5
1026	2022-11-09	2022	14	2025-11-09	1	Fall Back	post	West Mountain vs. Pacific	9	-33	Pacific	East P	Moun vs. Paci		3
1027	2022-11-10	2022	15	2025-11-10	1	Fall Back	post	National Sentiment	1	-32	National	National	NA		1
1028	2022-11-10	2022	15	2025-11-10	1	Fall Back	post	Eastern Seaboard	2	33	Eastern	East E	NA		2
1029	2022-11-10	2022	15	2025-11-10	1	Fall Back	post	Western Seaboard	3	-33	Pacific	West P	NA		3
1030	2022-11-10	2022	15	2025-11-10	1	Fall Back	post	Eastern Side of Central v Mountain	4	20	Central	West C	Cent vs. Moun		4
1031	2022-11-10	2022	15	2025-11-10	1	Fall Back	post	Western Side of Central vs. Mountain	5	0	Mountain	East M	Cent vs. Moun		5
1032	2022-11-10	2022	15	2025-11-10	1	Fall Back	post	Eastern Side of Central vs. East	6	-100	Eastern	West E	East vs. Cent		2
1033	2022-11-10	2022	15	2025-11-10	1	Fall Back	post	Western Side of Central vs. East	7	-14	Central	East C	East vs. Cent		4
1034	2022-11-10	2022	15	2025-11-10	1	Fall Back	post	East Mountain vs Pacific	8	-50	Mountain	West M	Moun vs. Paci		5
1035	2022-11-10	2022	15	2025-11-10	1	Fall Back	post	West Mountain vs. Pacific	9	-43	Pacific	East P	Moun vs. Paci		3
1036	2022-11-11	2022	16	2025-11-11	1	Fall Back	post	National Sentiment	1	-35	National	National	NA		1
1037	2022-11-11	2022	16	2025-11-11	1	Fall Back	post	Eastern Seaboard	2	-25	Eastern	East E	NA		2
1038	2022-11-11	2022	16	2025-11-11	1	Fall Back	post	Western Seaboard	3	-14	Pacific	West P	NA		3
1039	2022-11-11	2022	16	2025-11-11	1	Fall Back	post	Eastern Side of Central v Mountain	4	20	Central	West C	Cent vs. Moun		4
1040	2022-11-11	2022	16	2025-11-11	1	Fall Back	post	Western Side of Central vs. Mountain	5	0	Mountain	East M	Cent vs. Moun		5
1041	2022-11-11	2022	16	2025-11-11	1	Fall Back	post	Eastern Side of Central vs. East	6	-56	Eastern	West E	East vs. Cent		2
1042	2022-11-11	2022	16	2025-11-11	1	Fall Back	post	Western Side of Central vs. East	7	-14	Central	East C	East vs. Cent		4
1043	2022-11-11	2022	16	2025-11-11	1	Fall Back	post	East Mountain vs Pacific	8	-50	Mountain	West M	Moun vs. Paci		5
1044	2022-11-11	2022	16	2025-11-11	1	Fall Back	post	West Mountain vs. Pacific	9	-50	Pacific	East P	Moun vs. Paci		3
1045	2022-11-12	2022	17	2025-11-12	1	Fall Back	post	National Sentiment	1	-31	National	National	NA		1
1046	2022-11-12	2022	17	2025-11-12	1	Fall Back	post	Eastern Seaboard	2	-33	Eastern	East E	NA		2
1047	2022-11-12	2022	17	2025-11-12	1	Fall Back	post	Western Seaboard	3	-60	Pacific	West P	NA		3
1048	2022-11-12	2022	17	2025-11-12	1	Fall Back	post	Eastern Side of Central v Mountain	4	20	Central	West C	Cent vs. Moun		4
1049	2022-11-12	2022	17	2025-11-12	1	Fall Back	post	Western Side of Central vs. Mountain	5	-14	Mountain	East M	Cent vs. Moun		5
1050	2022-11-12	2022	17	2025-11-12	1	Fall Back	post	Eastern Side of Central vs. East	6	20	Eastern	West E	East vs. Cent		2
1051	2022-11-12	2022	17	2025-11-12	1	Fall Back	post	Western Side of Central vs. East	7	-20	Central	East C	East vs. Cent		4
1052	2022-11-12	2022	17	2025-11-12	1	Fall Back	post	East Mountain vs Pacific	8	-50	Mountain	West M	Moun vs. Paci		5
1053	2022-11-12	2022	17	2025-11-12	1	Fall Back	post	West Mountain vs. Pacific	9	-50	Pacific	East P	Moun vs. Paci		3
1054	2022-11-13	2022	18	2025-11-13	1	Fall Back	post	National Sentiment	1	-39	National	National	NA		1
1055	2022-11-13	2022	18	2025-11-13	1	Fall Back	post	Eastern Seaboard	2	-20	Eastern	East E	NA		2
1056	2022-11-13	2022	18	2025-11-13	1	Fall Back	post	Western Seaboard	3	-75	Pacific	West P	NA		3
1057	2022-11-13	2022	18	2025-11-13	1	Fall Back	post	Eastern Side of Central v Mountain	4	20	Central	West C	Cent vs. Moun		4
1058	2022-11-13	2022	18	2025-11-13	1	Fall Back	post	Western Side of Central vs. Mountain	5	-14	Mountain	East M	Cent vs. Moun		5
1059	2022-11-13	2022	18	2025-11-13	1	Fall Back	post	Eastern Side of Central vs. East	6	-20	Eastern	West E	East vs. Cent		2
1060	2022-11-13	2022	18	2025-11-13	1	Fall Back	post	Western Side of Central vs. East	7	-60	Central	East C	East vs. Cent		4
1061	2022-11-13	2022	18	2025-11-13	1	Fall Back	post	East Mountain vs Pacific	8	-50	Mountain	West M	Moun vs. Paci		5
1062	2022-11-13	2022	18	2025-11-13	1	Fall Back	post	West Mountain vs. Pacific	9	-20	Pacific	East P	Moun vs. Paci		3
1063	2022-11-14	2022	19	2025-11-14	1	Fall Back	post	National Sentiment	1	-44	National	National	NA		1
1064	2022-11-14	2022	19	2025-11-14	1	Fall Back	post	Eastern Seaboard	2	0	Eastern	East E	NA		2
1065	2022-11-14	2022	19	2025-11-14	1	Fall Back	post	Western Seaboard	3	-71	Pacific	West P	NA		3
1066	2022-11-14	2022	19	2025-11-14	1	Fall Back	post	Eastern Side of Central v Mountain	4	20	Central	West C	Cent vs. Moun		4
1067	2022-11-14	2022	19	2025-11-14	1	Fall Back	post	Western Side of Central vs. Mountain	5	-14	Mountain	East M	Cent vs. Moun		5
1068	2022-11-14	2022	19	2025-11-14	1	Fall Back	post	Eastern Side of Central vs. East	6	-60	Eastern	West E	East vs. Cent		2
1069	2022-11-14	2022	19	2025-11-14	1	Fall Back	post	Western Side of Central vs. East	7	-33	Central	East C	East vs. Cent		4
1070	2022-11-14	2022	19	2025-11-14	1	Fall Back	post	East Mountain vs Pacific	8	-50	Mountain	West M	Moun vs. Paci		5
1071	2022-11-14	2022	19	2025-11-14	1	Fall Back	post	West Mountain vs. Pacific	9	-20	Pacific	East P	Moun vs. Paci		3
1072	2022-11-15	2022	20	2025-11-15	1	Fall Back	post	National Sentiment	1	-38	National	National	NA		1
1073	2022-11-15	2022	20	2025-11-15	1	Fall Back	post	Eastern Seaboard	2	-60	Eastern	East E	NA		2
1074	2022-11-15	2022	20	2025-11-15	1	Fall Back	post	Western Seaboard	3	-100	Pacific	West P	NA		3
1075	2022-11-15	2022	20	2025-11-15	1	Fall Back	post	Eastern Side of Central v Mountain	4	20	Central	West C	Cent vs. Moun		4
1076	2022-11-15	2022	20	2025-11-15	1	Fall Back	post	Western Side of Central vs. Mountain	5	-14	Mountain	East M	Cent vs. Moun		5
1077	2022-11-15	2022	20	2025-11-15	1	Fall Back	post	Eastern Side of Central vs. East	6	-60	Eastern	West E	East vs. Cent		2
1078	2022-11-15	2022	20	2025-11-15	1	Fall Back	post	Western Side of Central vs. East	7	-60	Central	East C	East vs. Cent		4
1079	2022-11-15	2022	20	2025-11-15	1	Fall Back	post	East Mountain vs Pacific	8	-50	Mountain	West M	Moun vs. Paci		5
1080	2022-11-15	2022	20	2025-11-15	1	Fall Back	post	West Mountain vs. Pacific	9	-60	Pacific	East P	Moun vs. Paci		3
1081	2022-03-03	2022	1	2025-03-03	0	Spring Forward	pre	National Sentiment	1	36	National	National	NA		1
1082	2022-03-03	2022	1	2025-03-03	0	Spring Forward	pre	Eastern Seaboard	2	25	Eastern	East E	NA		2
1083	2022-03-03	2022	1	2025-03-03	0	Spring Forward	pre	Western Seaboard	3	60	Pacific	West P	NA		3
1084	2022-03-03	2022	1	2025-03-03	0	Spring Forward	pre	Eastern Side of Central v Mountain	4	0	Central	West C	Cent vs. Moun		4
1085	2022-03-03	2022	1	2025-03-03	0	Spring Forward	pre	Western Side of Central vs. Mountain	5	100	Mountain	East M	Cent vs. Moun		5
1086	2022-03-03	2022	1	2025-03-03	0	Spring Forward	pre	Eastern Side of Central vs. East	6	100	Eastern	West E	East vs. Cent		2
1087	2022-03-03	2022	1	2025-03-03	0	Spring Forward	pre	Western Side of Central vs. East	7	60	Central	East C	East vs. Cent		4
1088	2022-03-03	2022	1	2025-03-03	0	Spring Forward	pre	East Mountain vs Pacific	8	0	Mountain	West M	Moun vs. Paci		5
1089	2022-03-03	2022	1	2025-03-03	0	Spring Forward	pre	West Mountain vs. Pacific	9	100	Pacific	East P	Moun vs. Paci		3
1090	2022-03-04	2022	2	2025-03-04	0	Spring Forward	pre	National Sentiment	1	26	National	National	NA		1
1091	2022-03-04	2022	2	2025-03-04	0	Spring Forward	pre	Eastern Seaboard	2	20	Eastern	East E	NA		2
1092	2022-03-04	2022	2	2025-03-04	0	Spring Forward	pre	Western Seaboard	3	60	Pacific	West P	NA		3
1093	2022-03-04	2022	2	2025-03-04	0	Spring Forward	pre	Eastern Side of Central v Mountain	4	0	Central	West C	Cent vs. Moun		4
1094	2022-03-04	2022	2	2025-03-04	0	Spring Forward	pre	Western Side of Central vs. Mountain	5	100	Mountain	East M	Cent vs. Moun		5
1095	2022-03-04	2022	2	2025-03-04	0	Spring Forward	pre	Eastern Side of Central vs. East	6	33	Eastern	West E	East vs. Cent		2
1096	2022-03-04	2022	2	2025-03-04	0	Spring Forward	pre	Western Side of Central vs. East	7	60	Central	East C	East vs. Cent		4
1097	2022-03-04	2022	2	2025-03-04	0	Spring Forward	pre	East Mountain vs Pacific	8	0	Mountain	West M	Moun vs. Paci		5
1098	2022-03-04	2022	2	2025-03-04	0	Spring Forward	pre	West Mountain vs. Pacific	9	50	Pacific	East P	Moun vs. Paci		3
1099	2022-03-05	2022	3	2025-03-05	0	Spring Forward	pre	National Sentiment	1	19	National	National	NA		1
1100	2022-03-05	2022	3	2025-03-05	0	Spring Forward	pre	Eastern Seaboard	2	33	Eastern	East E	NA		2
1101	2022-03-05	2022	3	2025-03-05	0	Spring Forward	pre	Western Seaboard	3	60	Pacific	West P	NA		3
1102	2022-03-05	2022	3	2025-03-05	0	Spring Forward	pre	Eastern Side of Central v Mountain	4	0	Central	West C	Cent vs. Moun		4
1103	2022-03-05	2022	3	2025-03-05	0	Spring Forward	pre	Western Side of Central vs. Mountain	5	100	Mountain	East M	Cent vs. Moun		5
1104	2022-03-05	2022	3	2025-03-05	0	Spring Forward	pre	Eastern Side of Central vs. East	6	33	Eastern	West E	East vs. Cent		2
1105	2022-03-05	2022	3	2025-03-05	0	Spring Forward	pre	Western Side of Central vs. East	7	60	Central	East C	East vs. Cent		4
1106	2022-03-05	2022	3	2025-03-05	0	Spring Forward	pre	East Mountain vs Pacific	8	0	Mountain	West M	Moun vs. Paci		5
1107	2022-03-05	2022	3	2025-03-05	0	Spring Forward	pre	West Mountain vs. Pacific	9	50	Pacific	East P	Moun vs. Paci		3
1108	2022-03-06	2022	4	2025-03-06	0	Spring Forward	pre	National Sentiment	1	6	National	National	NA		1
1109	2022-03-06	2022	4	2025-03-06	0	Spring Forward	pre	Eastern Seaboard	2	33	Eastern	East E	NA		2
1110	2022-03-06	2022	4	2025-03-06	0	Spring Forward	pre	Western Seaboard	3	-60	Pacific	West P	NA		3
1111	2022-03-06	2022	4	2025-03-06	0	Spring Forward	pre	Eastern Side of Central v Mountain	4	0	Central	West C	Cent vs. Moun		4
1112	2022-03-06	2022	4	2025-03-06	0	Spring Forward	pre	Western Side of Central vs. Mountain	5	100	Mountain	East M	Cent vs. Moun		5
1113	2022-03-06	2022	4	2025-03-06	0	Spring Forward	pre	Eastern Side of Central vs. East	6	0	Eastern	West E	East vs. Cent		2
1114	2022-03-06	2022	4	2025-03-06	0	Spring Forward	pre	Western Side of Central vs. East	7	60	Central	East C	East vs. Cent		4
1115	2022-03-06	2022	4	2025-03-06	0	Spring Forward	pre	East Mountain vs Pacific	8	0	Mountain	West M	Moun vs. Paci		5
1116	2022-03-06	2022	4	2025-03-06	0	Spring Forward	pre	West Mountain vs. Pacific	9	50	Pacific	East P	Moun vs. Paci		3
1117	2022-03-07	2022	5	2025-03-07	0	Spring Forward	pre	National Sentiment	1	14	National	National	NA		1
1118	2022-03-07	2022	5	2025-03-07	0	Spring Forward	pre	Eastern Seaboard	2	20	Eastern	East E	NA		2
1119	2022-03-07	2022	5	2025-03-07	0	Spring Forward	pre	Western Seaboard	3	-33	Pacific	West P	NA		3
1120	2022-03-07	2022	5	2025-03-07	0	Spring Forward	pre	Eastern Side of Central v Mountain	4	0	Central	West C	Cent vs. Moun		4
1121	2022-03-07	2022	5	2025-03-07	0	Spring Forward	pre	Western Side of Central vs. Mountain	5	100	Mountain	East M	Cent vs. Moun		5
1122	2022-03-07	2022	5	2025-03-07	0	Spring Forward	pre	Eastern Side of Central vs. East	6	0	Eastern	West E	East vs. Cent		2
1123	2022-03-07	2022	5	2025-03-07	0	Spring Forward	pre	Western Side of Central vs. East	7	60	Central	East C	East vs. Cent		4
1124	2022-03-07	2022	5	2025-03-07	0	Spring Forward	pre	East Mountain vs Pacific	8	0	Mountain	West M	Moun vs. Paci		5
1125	2022-03-07	2022	5	2025-03-07	0	Spring Forward	pre	West Mountain vs. Pacific	9	50	Pacific	East P	Moun vs. Paci		3
1126	2022-03-08	2022	6	2025-03-08	0	Spring Forward	pre	National Sentiment	1	-86	National	National	NA		1
1127	2022-03-08	2022	6	2025-03-08	0	Spring Forward	pre	Eastern Seaboard	2	-74	Eastern	East E	NA		2
1128	2022-03-08	2022	6	2025-03-08	0	Spring Forward	pre	Western Seaboard	3	-94	Pacific	West P	NA		3
1129	2022-03-08	2022	6	2025-03-08	0	Spring Forward	pre	Eastern Side of Central v Mountain	4	0	Central	West C	Cent vs. Moun		4
1130	2022-03-08	2022	6	2025-03-08	0	Spring Forward	pre	Western Side of Central vs. Mountain	5	-33	Mountain	East M	Cent vs. Moun		5
1131	2022-03-08	2022	6	2025-03-08	0	Spring Forward	pre	Eastern Side of Central vs. East	6	-82	Eastern	West E	East vs. Cent		2
1132	2022-03-08	2022	6	2025-03-08	0	Spring Forward	pre	Western Side of Central vs. East	7	-88	Central	East C	East vs. Cent		4
1133	2022-03-08	2022	6	2025-03-08	0	Spring Forward	pre	East Mountain vs Pacific	8	0	Mountain	West M	Moun vs. Paci		5
1134	2022-03-08	2022	6	2025-03-08	0	Spring Forward	pre	West Mountain vs. Pacific	9	-20	Pacific	East P	Moun vs. Paci		3
1135	2022-03-09	2022	7	2025-03-09	0	Spring Forward	pre	National Sentiment	1	-72	National	National	NA		1
1136	2022-03-09	2022	7	2025-03-09	0	Spring Forward	pre	Eastern Seaboard	2	-76	Eastern	East E	NA		2
1137	2022-03-09	2022	7	2025-03-09	0	Spring Forward	pre	Western Seaboard	3	-92	Pacific	West P	NA		3
1138	2022-03-09	2022	7	2025-03-09	0	Spring Forward	pre	Eastern Side of Central v Mountain	4	0	Central	West C	Cent vs. Moun		4
1139	2022-03-09	2022	7	2025-03-09	0	Spring Forward	pre	Western Side of Central vs. Mountain	5	-50	Mountain	East M	Cent vs. Moun		5
1140	2022-03-09	2022	7	2025-03-09	0	Spring Forward	pre	Eastern Side of Central vs. East	6	-100	Eastern	West E	East vs. Cent		2
1141	2022-03-09	2022	7	2025-03-09	0	Spring Forward	pre	Western Side of Central vs. East	7	-78	Central	East C	East vs. Cent		4
1142	2022-03-09	2022	7	2025-03-09	0	Spring Forward	pre	East Mountain vs Pacific	8	0	Mountain	West M	Moun vs. Paci		5
1143	2022-03-09	2022	7	2025-03-09	0	Spring Forward	pre	West Mountain vs. Pacific	9	-100	Pacific	East P	Moun vs. Paci		3
1144	2022-03-10	2022	8	2025-03-10	0	Spring Forward	pre	National Sentiment	1	-7	National	National	NA		1
1145	2022-03-10	2022	8	2025-03-10	0	Spring Forward	pre	Eastern Seaboard	2	0	Eastern	East E	NA		2
1146	2022-03-10	2022	8	2025-03-10	0	Spring Forward	pre	Western Seaboard	3	0	Pacific	West P	NA		3
1147	2022-03-10	2022	8	2025-03-10	0	Spring Forward	pre	Eastern Side of Central v Mountain	4	-100	Central	West C	Cent vs. Moun		4
1148	2022-03-10	2022	8	2025-03-10	0	Spring Forward	pre	Western Side of Central vs. Mountain	5	-50	Mountain	East M	Cent vs. Moun		5
1149	2022-03-10	2022	8	2025-03-10	0	Spring Forward	pre	Eastern Side of Central vs. East	6	-100	Eastern	West E	East vs. Cent		2
1150	2022-03-10	2022	8	2025-03-10	0	Spring Forward	pre	Western Side of Central vs. East	7	-67	Central	East C	East vs. Cent		4
1151	2022-03-10	2022	8	2025-03-10	0	Spring Forward	pre	East Mountain vs Pacific	8	0	Mountain	West M	Moun vs. Paci		5
1152	2022-03-10	2022	8	2025-03-10	0	Spring Forward	pre	West Mountain vs. Pacific	9	-100	Pacific	East P	Moun vs. Paci		3
1153	2022-03-11	2022	9	2025-03-11	0	Spring Forward	pre	National Sentiment	1	-8	National	National	NA		1
1154	2022-03-11	2022	9	2025-03-11	0	Spring Forward	pre	Eastern Seaboard	2	-23	Eastern	East E	NA		2
1155	2022-03-11	2022	9	2025-03-11	0	Spring Forward	pre	Western Seaboard	3	-23	Pacific	West P	NA		3
1156	2022-03-11	2022	9	2025-03-11	0	Spring Forward	pre	Eastern Side of Central v Mountain	4	-100	Central	West C	Cent vs. Moun		4
1157	2022-03-11	2022	9	2025-03-11	0	Spring Forward	pre	Western Side of Central vs. Mountain	5	-60	Mountain	East M	Cent vs. Moun		5
1158	2022-03-11	2022	9	2025-03-11	0	Spring Forward	pre	Eastern Side of Central vs. East	6	-20	Eastern	West E	East vs. Cent		2
1159	2022-03-11	2022	9	2025-03-11	0	Spring Forward	pre	Western Side of Central vs. East	7	-60	Central	East C	East vs. Cent		4
1160	2022-03-11	2022	9	2025-03-11	0	Spring Forward	pre	East Mountain vs Pacific	8	0	Mountain	West M	Moun vs. Paci		5
1161	2022-03-11	2022	9	2025-03-11	0	Spring Forward	pre	West Mountain vs. Pacific	9	-100	Pacific	East P	Moun vs. Paci		3
1162	2022-03-12	2022	10	2025-03-12	0	Spring Forward	pre	National Sentiment	1	4	National	National	NA		1
1163	2022-03-12	2022	10	2025-03-12	0	Spring Forward	pre	Eastern Seaboard	2	39	Eastern	East E	NA		2
1164	2022-03-12	2022	10	2025-03-12	0	Spring Forward	pre	Western Seaboard	3	13	Pacific	West P	NA		3
1165	2022-03-12	2022	10	2025-03-12	0	Spring Forward	pre	Eastern Side of Central v Mountain	4	-100	Central	West C	Cent vs. Moun		4
1166	2022-03-12	2022	10	2025-03-12	0	Spring Forward	pre	Western Side of Central vs. Mountain	5	-100	Mountain	East M	Cent vs. Moun		5
1167	2022-03-12	2022	10	2025-03-12	0	Spring Forward	pre	Eastern Side of Central vs. East	6	29	Eastern	West E	East vs. Cent		2
1168	2022-03-12	2022	10	2025-03-12	0	Spring Forward	pre	Western Side of Central vs. East	7	17	Central	East C	East vs. Cent		4
1169	2022-03-12	2022	10	2025-03-12	0	Spring Forward	pre	East Mountain vs Pacific	8	100	Mountain	West M	Moun vs. Paci		5
1170	2022-03-12	2022	10	2025-03-12	0	Spring Forward	pre	West Mountain vs. Pacific	9	-60	Pacific	East P	Moun vs. Paci		3
1171	2022-03-13	2022	11	2025-03-13	1	Spring Forward	post	National Sentiment	1	-35	National	National	NA		1
1172	2022-03-13	2022	11	2025-03-13	1	Spring Forward	post	Eastern Seaboard	2	-29	Eastern	East E	NA		2
1173	2022-03-13	2022	11	2025-03-13	1	Spring Forward	post	Western Seaboard	3	-25	Pacific	West P	NA		3
1174	2022-03-13	2022	11	2025-03-13	1	Spring Forward	post	Eastern Side of Central v Mountain	4	-100	Central	West C	Cent vs. Moun		4
1175	2022-03-13	2022	11	2025-03-13	1	Spring Forward	post	Western Side of Central vs. Mountain	5	-20	Mountain	East M	Cent vs. Moun		5
1176	2022-03-13	2022	11	2025-03-13	1	Spring Forward	post	Eastern Side of Central vs. East	6	-19	Eastern	West E	East vs. Cent		2
1177	2022-03-13	2022	11	2025-03-13	1	Spring Forward	post	Western Side of Central vs. East	7	-52	Central	East C	East vs. Cent		4
1178	2022-03-13	2022	11	2025-03-13	1	Spring Forward	post	East Mountain vs Pacific	8	100	Mountain	West M	Moun vs. Paci		5
1179	2022-03-13	2022	11	2025-03-13	1	Spring Forward	post	West Mountain vs. Pacific	9	0	Pacific	East P	Moun vs. Paci		3
1180	2022-03-14	2022	12	2025-03-14	1	Spring Forward	post	National Sentiment	1	-30	National	National	NA		1
1181	2022-03-14	2022	12	2025-03-14	1	Spring Forward	post	Eastern Seaboard	2	-41	Eastern	East E	NA		2
1182	2022-03-14	2022	12	2025-03-14	1	Spring Forward	post	Western Seaboard	3	-36	Pacific	West P	NA		3
1183	2022-03-14	2022	12	2025-03-14	1	Spring Forward	post	Eastern Side of Central v Mountain	4	-100	Central	West C	Cent vs. Moun		4
1184	2022-03-14	2022	12	2025-03-14	1	Spring Forward	post	Western Side of Central vs. Mountain	5	20	Mountain	East M	Cent vs. Moun		5
1185	2022-03-14	2022	12	2025-03-14	1	Spring Forward	post	Eastern Side of Central vs. East	6	-7	Eastern	West E	East vs. Cent		2
1186	2022-03-14	2022	12	2025-03-14	1	Spring Forward	post	Western Side of Central vs. East	7	-64	Central	East C	East vs. Cent		4
1187	2022-03-14	2022	12	2025-03-14	1	Spring Forward	post	East Mountain vs Pacific	8	100	Mountain	West M	Moun vs. Paci		5
1188	2022-03-14	2022	12	2025-03-14	1	Spring Forward	post	West Mountain vs. Pacific	9	56	Pacific	East P	Moun vs. Paci		3
1189	2022-03-15	2022	13	2025-03-15	1	Spring Forward	post	National Sentiment	1	-14	National	National	NA		1
1190	2022-03-15	2022	13	2025-03-15	1	Spring Forward	post	Eastern Seaboard	2	-14	Eastern	East E	NA		2
1191	2022-03-15	2022	13	2025-03-15	1	Spring Forward	post	Western Seaboard	3	-16	Pacific	West P	NA		3
1192	2022-03-15	2022	13	2025-03-15	1	Spring Forward	post	Eastern Side of Central v Mountain	4	-100	Central	West C	Cent vs. Moun		4
1193	2022-03-15	2022	13	2025-03-15	1	Spring Forward	post	Western Side of Central vs. Mountain	5	-25	Mountain	East M	Cent vs. Moun		5
1194	2022-03-15	2022	13	2025-03-15	1	Spring Forward	post	Eastern Side of Central vs. East	6	-13	Eastern	West E	East vs. Cent		2
1195	2022-03-15	2022	13	2025-03-15	1	Spring Forward	post	Western Side of Central vs. East	7	-33	Central	East C	East vs. Cent		4
1196	2022-03-15	2022	13	2025-03-15	1	Spring Forward	post	East Mountain vs Pacific	8	0	Mountain	West M	Moun vs. Paci		5
1197	2022-03-15	2022	13	2025-03-15	1	Spring Forward	post	West Mountain vs. Pacific	9	-27	Pacific	East P	Moun vs. Paci		3
1198	2022-03-16	2022	14	2025-03-16	1	Spring Forward	post	National Sentiment	1	1	National	National	NA		1
1199	2022-03-16	2022	14	2025-03-16	1	Spring Forward	post	Eastern Seaboard	2	19	Eastern	East E	NA		2
1200	2022-03-16	2022	14	2025-03-16	1	Spring Forward	post	Western Seaboard	3	3	Pacific	West P	NA		3
1201	2022-03-16	2022	14	2025-03-16	1	Spring Forward	post	Eastern Side of Central v Mountain	4	-100	Central	West C	Cent vs. Moun		4
1202	2022-03-16	2022	14	2025-03-16	1	Spring Forward	post	Western Side of Central vs. Mountain	5	-25	Mountain	East M	Cent vs. Moun		5
1203	2022-03-16	2022	14	2025-03-16	1	Spring Forward	post	Eastern Side of Central vs. East	6	0	Eastern	West E	East vs. Cent		2
1204	2022-03-16	2022	14	2025-03-16	1	Spring Forward	post	Western Side of Central vs. East	7	33	Central	East C	East vs. Cent		4
1205	2022-03-16	2022	14	2025-03-16	1	Spring Forward	post	East Mountain vs Pacific	8	33	Mountain	West M	Moun vs. Paci		5
1206	2022-03-16	2022	14	2025-03-16	1	Spring Forward	post	West Mountain vs. Pacific	9	-14	Pacific	East P	Moun vs. Paci		3
1207	2022-03-17	2022	15	2025-03-17	1	Spring Forward	post	National Sentiment	1	27	National	National	NA		1
1208	2022-03-17	2022	15	2025-03-17	1	Spring Forward	post	Eastern Seaboard	2	3	Eastern	East E	NA		2
1209	2022-03-17	2022	15	2025-03-17	1	Spring Forward	post	Western Seaboard	3	6	Pacific	West P	NA		3
1210	2022-03-17	2022	15	2025-03-17	1	Spring Forward	post	Eastern Side of Central v Mountain	4	-60	Central	West C	Cent vs. Moun		4
1211	2022-03-17	2022	15	2025-03-17	1	Spring Forward	post	Western Side of Central vs. Mountain	5	-25	Mountain	East M	Cent vs. Moun		5
1212	2022-03-17	2022	15	2025-03-17	1	Spring Forward	post	Eastern Side of Central vs. East	6	33	Eastern	West E	East vs. Cent		2
1213	2022-03-17	2022	15	2025-03-17	1	Spring Forward	post	Western Side of Central vs. East	7	38	Central	East C	East vs. Cent		4
1214	2022-03-17	2022	15	2025-03-17	1	Spring Forward	post	East Mountain vs Pacific	8	33	Mountain	West M	Moun vs. Paci		5
1215	2022-03-17	2022	15	2025-03-17	1	Spring Forward	post	West Mountain vs. Pacific	9	67	Pacific	East P	Moun vs. Paci		3
1216	2022-03-18	2022	16	2025-03-18	1	Spring Forward	post	National Sentiment	1	7	National	National	NA		1
1217	2022-03-18	2022	16	2025-03-18	1	Spring Forward	post	Eastern Seaboard	2	-12	Eastern	East E	NA		2
1218	2022-03-18	2022	16	2025-03-18	1	Spring Forward	post	Western Seaboard	3	-12	Pacific	West P	NA		3
1219	2022-03-18	2022	16	2025-03-18	1	Spring Forward	post	Eastern Side of Central v Mountain	4	-60	Central	West C	Cent vs. Moun		4
1220	2022-03-18	2022	16	2025-03-18	1	Spring Forward	post	Western Side of Central vs. Mountain	5	-25	Mountain	East M	Cent vs. Moun		5
1221	2022-03-18	2022	16	2025-03-18	1	Spring Forward	post	Eastern Side of Central vs. East	6	36	Eastern	West E	East vs. Cent		2
1222	2022-03-18	2022	16	2025-03-18	1	Spring Forward	post	Western Side of Central vs. East	7	30	Central	East C	East vs. Cent		4
1223	2022-03-18	2022	16	2025-03-18	1	Spring Forward	post	East Mountain vs Pacific	8	33	Mountain	West M	Moun vs. Paci		5
1224	2022-03-18	2022	16	2025-03-18	1	Spring Forward	post	West Mountain vs. Pacific	9	43	Pacific	East P	Moun vs. Paci		3
1225	2022-03-19	2022	17	2025-03-19	1	Spring Forward	post	National Sentiment	1	2	National	National	NA		1
1226	2022-03-19	2022	17	2025-03-19	1	Spring Forward	post	Eastern Seaboard	2	-80	Eastern	East E	NA		2
1227	2022-03-19	2022	17	2025-03-19	1	Spring Forward	post	Western Seaboard	3	50	Pacific	West P	NA		3
1228	2022-03-19	2022	17	2025-03-19	1	Spring Forward	post	Eastern Side of Central v Mountain	4	-60	Central	West C	Cent vs. Moun		4
1229	2022-03-19	2022	17	2025-03-19	1	Spring Forward	post	Western Side of Central vs. Mountain	5	-25	Mountain	East M	Cent vs. Moun		5
1230	2022-03-19	2022	17	2025-03-19	1	Spring Forward	post	Eastern Side of Central vs. East	6	67	Eastern	West E	East vs. Cent		2
1231	2022-03-19	2022	17	2025-03-19	1	Spring Forward	post	Western Side of Central vs. East	7	-33	Central	East C	East vs. Cent		4
1232	2022-03-19	2022	17	2025-03-19	1	Spring Forward	post	East Mountain vs Pacific	8	33	Mountain	West M	Moun vs. Paci		5
1233	2022-03-19	2022	17	2025-03-19	1	Spring Forward	post	West Mountain vs. Pacific	9	43	Pacific	East P	Moun vs. Paci		3
1234	2022-03-20	2022	18	2025-03-20	1	Spring Forward	post	National Sentiment	1	-3	National	National	NA		1
1235	2022-03-20	2022	18	2025-03-20	1	Spring Forward	post	Eastern Seaboard	2	43	Eastern	East E	NA		2
1236	2022-03-20	2022	18	2025-03-20	1	Spring Forward	post	Western Seaboard	3	33	Pacific	West P	NA		3
1237	2022-03-20	2022	18	2025-03-20	1	Spring Forward	post	Eastern Side of Central v Mountain	4	-60	Central	West C	Cent vs. Moun		4
1238	2022-03-20	2022	18	2025-03-20	1	Spring Forward	post	Western Side of Central vs. Mountain	5	-25	Mountain	East M	Cent vs. Moun		5
1239	2022-03-20	2022	18	2025-03-20	1	Spring Forward	post	Eastern Side of Central vs. East	6	71	Eastern	West E	East vs. Cent		2
1240	2022-03-20	2022	18	2025-03-20	1	Spring Forward	post	Western Side of Central vs. East	7	0	Central	East C	East vs. Cent		4
1241	2022-03-20	2022	18	2025-03-20	1	Spring Forward	post	East Mountain vs Pacific	8	33	Mountain	West M	Moun vs. Paci		5
1242	2022-03-20	2022	18	2025-03-20	1	Spring Forward	post	West Mountain vs. Pacific	9	43	Pacific	East P	Moun vs. Paci		3
1243	2022-03-21	2022	19	2025-03-21	1	Spring Forward	post	National Sentiment	1	-26	National	National	NA		1
1244	2022-03-21	2022	19	2025-03-21	1	Spring Forward	post	Eastern Seaboard	2	-67	Eastern	East E	NA		2
1245	2022-03-21	2022	19	2025-03-21	1	Spring Forward	post	Western Seaboard	3	-43	Pacific	West P	NA		3
1246	2022-03-21	2022	19	2025-03-21	1	Spring Forward	post	Eastern Side of Central v Mountain	4	-60	Central	West C	Cent vs. Moun		4
1247	2022-03-21	2022	19	2025-03-21	1	Spring Forward	post	Western Side of Central vs. Mountain	5	-25	Mountain	East M	Cent vs. Moun		5
1248	2022-03-21	2022	19	2025-03-21	1	Spring Forward	post	Eastern Side of Central vs. East	6	50	Eastern	West E	East vs. Cent		2
1249	2022-03-21	2022	19	2025-03-21	1	Spring Forward	post	Western Side of Central vs. East	7	67	Central	East C	East vs. Cent		4
1250	2022-03-21	2022	19	2025-03-21	1	Spring Forward	post	East Mountain vs Pacific	8	0	Mountain	West M	Moun vs. Paci		5
1251	2022-03-21	2022	19	2025-03-21	1	Spring Forward	post	West Mountain vs. Pacific	9	43	Pacific	East P	Moun vs. Paci		3
1252	2022-03-22	2022	20	2025-03-22	1	Spring Forward	post	National Sentiment	1	-7	National	National	NA		1
1253	2022-03-22	2022	20	2025-03-22	1	Spring Forward	post	Eastern Seaboard	2	-75	Eastern	East E	NA		2
1254	2022-03-22	2022	20	2025-03-22	1	Spring Forward	post	Western Seaboard	3	-20	Pacific	West P	NA		3
1255	2022-03-22	2022	20	2025-03-22	1	Spring Forward	post	Eastern Side of Central v Mountain	4	-60	Central	West C	Cent vs. Moun		4
1256	2022-03-22	2022	20	2025-03-22	1	Spring Forward	post	Western Side of Central vs. Mountain	5	-25	Mountain	East M	Cent vs. Moun		5
1257	2022-03-22	2022	20	2025-03-22	1	Spring Forward	post	Eastern Side of Central vs. East	6	50	Eastern	West E	East vs. Cent		2
1258	2022-03-22	2022	20	2025-03-22	1	Spring Forward	post	Western Side of Central vs. East	7	20	Central	East C	East vs. Cent		4
1259	2022-03-22	2022	20	2025-03-22	1	Spring Forward	post	East Mountain vs Pacific	8	0	Mountain	West M	Moun vs. Paci		5
1260	2022-03-22	2022	20	2025-03-22	1	Spring Forward	post	West Mountain vs. Pacific	9	50	Pacific	East P	Moun vs. Paci		3
1261	2023-10-26	2023	1	2025-10-26	0	Fall Back	pre	National Sentiment	1	7	National	National	NA		1
1262	2023-10-26	2023	1	2025-10-26	0	Fall Back	pre	Eastern Seaboard	2	-20	Eastern	East E	NA		2
1263	2023-10-26	2023	1	2025-10-26	0	Fall Back	pre	Western Seaboard	3	14	Pacific	West P	NA		3
1264	2023-10-26	2023	1	2025-10-26	0	Fall Back	pre	Eastern Side of Central v Mountain	4	0	Central	West C	Cent vs. Moun		4
1265	2023-10-26	2023	1	2025-10-26	0	Fall Back	pre	Western Side of Central vs. Mountain	5	0	Mountain	East M	Cent vs. Moun		5
1266	2023-10-26	2023	1	2025-10-26	0	Fall Back	pre	Eastern Side of Central vs. East	6	100	Eastern	West E	East vs. Cent		2
1267	2023-10-26	2023	1	2025-10-26	0	Fall Back	pre	Western Side of Central vs. East	7	60	Central	East C	East vs. Cent		4
1268	2023-10-26	2023	1	2025-10-26	0	Fall Back	pre	East Mountain vs Pacific	8	0	Mountain	West M	Moun vs. Paci		5
1269	2023-10-26	2023	1	2025-10-26	0	Fall Back	pre	West Mountain vs. Pacific	9	100	Pacific	East P	Moun vs. Paci		3
1270	2023-10-27	2023	2	2025-10-27	0	Fall Back	pre	National Sentiment	1	-9	National	National	NA		1
1271	2023-10-27	2023	2	2025-10-27	0	Fall Back	pre	Eastern Seaboard	2	-20	Eastern	East E	NA		2
1272	2023-10-27	2023	2	2025-10-27	0	Fall Back	pre	Western Seaboard	3	14	Pacific	West P	NA		3
1273	2023-10-27	2023	2	2025-10-27	0	Fall Back	pre	Eastern Side of Central v Mountain	4	0	Central	West C	Cent vs. Moun		4
1274	2023-10-27	2023	2	2025-10-27	0	Fall Back	pre	Western Side of Central vs. Mountain	5	0	Mountain	East M	Cent vs. Moun		5
1275	2023-10-27	2023	2	2025-10-27	0	Fall Back	pre	Eastern Side of Central vs. East	6	100	Eastern	West E	East vs. Cent		2
1276	2023-10-27	2023	2	2025-10-27	0	Fall Back	pre	Western Side of Central vs. East	7	60	Central	East C	East vs. Cent		4
1277	2023-10-27	2023	2	2025-10-27	0	Fall Back	pre	East Mountain vs Pacific	8	0	Mountain	West M	Moun vs. Paci		5
1278	2023-10-27	2023	2	2025-10-27	0	Fall Back	pre	West Mountain vs. Pacific	9	100	Pacific	East P	Moun vs. Paci		3
1279	2023-10-28	2023	3	2025-10-28	0	Fall Back	pre	National Sentiment	1	25	National	National	NA		1
1280	2023-10-28	2023	3	2025-10-28	0	Fall Back	pre	Eastern Seaboard	2	-20	Eastern	East E	NA		2
1281	2023-10-28	2023	3	2025-10-28	0	Fall Back	pre	Western Seaboard	3	-20	Pacific	West P	NA		3
1282	2023-10-28	2023	3	2025-10-28	0	Fall Back	pre	Eastern Side of Central v Mountain	4	0	Central	West C	Cent vs. Moun		4
1283	2023-10-28	2023	3	2025-10-28	0	Fall Back	pre	Western Side of Central vs. Mountain	5	0	Mountain	East M	Cent vs. Moun		5
1284	2023-10-28	2023	3	2025-10-28	0	Fall Back	pre	Eastern Side of Central vs. East	6	100	Eastern	West E	East vs. Cent		2
1285	2023-10-28	2023	3	2025-10-28	0	Fall Back	pre	Western Side of Central vs. East	7	20	Central	East C	East vs. Cent		4
1286	2023-10-28	2023	3	2025-10-28	0	Fall Back	pre	East Mountain vs Pacific	8	0	Mountain	West M	Moun vs. Paci		5
1287	2023-10-28	2023	3	2025-10-28	0	Fall Back	pre	West Mountain vs. Pacific	9	100	Pacific	East P	Moun vs. Paci		3
1288	2023-10-29	2023	4	2025-10-29	0	Fall Back	pre	National Sentiment	1	0	National	National	NA		1
1289	2023-10-29	2023	4	2025-10-29	0	Fall Back	pre	Eastern Seaboard	2	-60	Eastern	East E	NA		2
1290	2023-10-29	2023	4	2025-10-29	0	Fall Back	pre	Western Seaboard	3	-20	Pacific	West P	NA		3
1291	2023-10-29	2023	4	2025-10-29	0	Fall Back	pre	Eastern Side of Central v Mountain	4	0	Central	West C	Cent vs. Moun		4
1292	2023-10-29	2023	4	2025-10-29	0	Fall Back	pre	Western Side of Central vs. Mountain	5	0	Mountain	East M	Cent vs. Moun		5
1293	2023-10-29	2023	4	2025-10-29	0	Fall Back	pre	Eastern Side of Central vs. East	6	33	Eastern	West E	East vs. Cent		2
1294	2023-10-29	2023	4	2025-10-29	0	Fall Back	pre	Western Side of Central vs. East	7	-20	Central	East C	East vs. Cent		4
1295	2023-10-29	2023	4	2025-10-29	0	Fall Back	pre	East Mountain vs Pacific	8	0	Mountain	West M	Moun vs. Paci		5
1296	2023-10-29	2023	4	2025-10-29	0	Fall Back	pre	West Mountain vs. Pacific	9	100	Pacific	East P	Moun vs. Paci		3
1297	2023-10-30	2023	5	2025-10-30	0	Fall Back	pre	National Sentiment	1	0	National	National	NA		1
1298	2023-10-30	2023	5	2025-10-30	0	Fall Back	pre	Eastern Seaboard	2	-60	Eastern	East E	NA		2
1299	2023-10-30	2023	5	2025-10-30	0	Fall Back	pre	Western Seaboard	3	0	Pacific	West P	NA		3
1300	2023-10-30	2023	5	2025-10-30	0	Fall Back	pre	Eastern Side of Central v Mountain	4	0	Central	West C	Cent vs. Moun		4
1301	2023-10-30	2023	5	2025-10-30	0	Fall Back	pre	Western Side of Central vs. Mountain	5	0	Mountain	East M	Cent vs. Moun		5
1302	2023-10-30	2023	5	2025-10-30	0	Fall Back	pre	Eastern Side of Central vs. East	6	33	Eastern	West E	East vs. Cent		2
1303	2023-10-30	2023	5	2025-10-30	0	Fall Back	pre	Western Side of Central vs. East	7	-20	Central	East C	East vs. Cent		4
1304	2023-10-30	2023	5	2025-10-30	0	Fall Back	pre	East Mountain vs Pacific	8	0	Mountain	West M	Moun vs. Paci		5
1305	2023-10-30	2023	5	2025-10-30	0	Fall Back	pre	West Mountain vs. Pacific	9	0	Pacific	East P	Moun vs. Paci		3
1306	2023-10-31	2023	6	2025-10-31	0	Fall Back	pre	National Sentiment	1	10	National	National	NA		1
1307	2023-10-31	2023	6	2025-10-31	0	Fall Back	pre	Eastern Seaboard	2	-100	Eastern	East E	NA		2
1308	2023-10-31	2023	6	2025-10-31	0	Fall Back	pre	Western Seaboard	3	-20	Pacific	West P	NA		3
1309	2023-10-31	2023	6	2025-10-31	0	Fall Back	pre	Eastern Side of Central v Mountain	4	0	Central	West C	Cent vs. Moun		4
1310	2023-10-31	2023	6	2025-10-31	0	Fall Back	pre	Western Side of Central vs. Mountain	5	-100	Mountain	East M	Cent vs. Moun		5
1311	2023-10-31	2023	6	2025-10-31	0	Fall Back	pre	Eastern Side of Central vs. East	6	33	Eastern	West E	East vs. Cent		2
1312	2023-10-31	2023	6	2025-10-31	0	Fall Back	pre	Western Side of Central vs. East	7	-20	Central	East C	East vs. Cent		4
1313	2023-10-31	2023	6	2025-10-31	0	Fall Back	pre	East Mountain vs Pacific	8	0	Mountain	West M	Moun vs. Paci		5
1314	2023-10-31	2023	6	2025-10-31	0	Fall Back	pre	West Mountain vs. Pacific	9	-33	Pacific	East P	Moun vs. Paci		3
1315	2023-11-01	2023	7	2025-11-01	0	Fall Back	pre	National Sentiment	1	35	National	National	NA		1
1316	2023-11-01	2023	7	2025-11-01	0	Fall Back	pre	Eastern Seaboard	2	-71	Eastern	East E	NA		2
1317	2023-11-01	2023	7	2025-11-01	0	Fall Back	pre	Western Seaboard	3	20	Pacific	West P	NA		3
1318	2023-11-01	2023	7	2025-11-01	0	Fall Back	pre	Eastern Side of Central v Mountain	4	0	Central	West C	Cent vs. Moun		4
1319	2023-11-01	2023	7	2025-11-01	0	Fall Back	pre	Western Side of Central vs. Mountain	5	-100	Mountain	East M	Cent vs. Moun		5
1320	2023-11-01	2023	7	2025-11-01	0	Fall Back	pre	Eastern Side of Central vs. East	6	0	Eastern	West E	East vs. Cent		2
1321	2023-11-01	2023	7	2025-11-01	0	Fall Back	pre	Western Side of Central vs. East	7	-20	Central	East C	East vs. Cent		4
1322	2023-11-01	2023	7	2025-11-01	0	Fall Back	pre	East Mountain vs Pacific	8	0	Mountain	West M	Moun vs. Paci		5
1323	2023-11-01	2023	7	2025-11-01	0	Fall Back	pre	West Mountain vs. Pacific	9	-33	Pacific	East P	Moun vs. Paci		3
1324	2023-11-02	2023	8	2025-11-02	0	Fall Back	pre	National Sentiment	1	20	National	National	NA		1
1325	2023-11-02	2023	8	2025-11-02	0	Fall Back	pre	Eastern Seaboard	2	20	Eastern	East E	NA		2
1326	2023-11-02	2023	8	2025-11-02	0	Fall Back	pre	Western Seaboard	3	0	Pacific	West P	NA		3
1327	2023-11-02	2023	8	2025-11-02	0	Fall Back	pre	Eastern Side of Central v Mountain	4	0	Central	West C	Cent vs. Moun		4
1328	2023-11-02	2023	8	2025-11-02	0	Fall Back	pre	Western Side of Central vs. Mountain	5	-100	Mountain	East M	Cent vs. Moun		5
1329	2023-11-02	2023	8	2025-11-02	0	Fall Back	pre	Eastern Side of Central vs. East	6	0	Eastern	West E	East vs. Cent		2
1330	2023-11-02	2023	8	2025-11-02	0	Fall Back	pre	Western Side of Central vs. East	7	14	Central	East C	East vs. Cent		4
1331	2023-11-02	2023	8	2025-11-02	0	Fall Back	pre	East Mountain vs Pacific	8	0	Mountain	West M	Moun vs. Paci		5
1332	2023-11-02	2023	8	2025-11-02	0	Fall Back	pre	West Mountain vs. Pacific	9	-33	Pacific	East P	Moun vs. Paci		3
1333	2023-11-03	2023	9	2025-11-03	0	Fall Back	pre	National Sentiment	1	25	National	National	NA		1
1334	2023-11-03	2023	9	2025-11-03	0	Fall Back	pre	Eastern Seaboard	2	40	Eastern	East E	NA		2
1335	2023-11-03	2023	9	2025-11-03	0	Fall Back	pre	Western Seaboard	3	67	Pacific	West P	NA		3
1336	2023-11-03	2023	9	2025-11-03	0	Fall Back	pre	Eastern Side of Central v Mountain	4	0	Central	West C	Cent vs. Moun		4
1337	2023-11-03	2023	9	2025-11-03	0	Fall Back	pre	Western Side of Central vs. Mountain	5	-100	Mountain	East M	Cent vs. Moun		5
1338	2023-11-03	2023	9	2025-11-03	0	Fall Back	pre	Eastern Side of Central vs. East	6	-20	Eastern	West E	East vs. Cent		2
1339	2023-11-03	2023	9	2025-11-03	0	Fall Back	pre	Western Side of Central vs. East	7	0	Central	East C	East vs. Cent		4
1340	2023-11-03	2023	9	2025-11-03	0	Fall Back	pre	East Mountain vs Pacific	8	0	Mountain	West M	Moun vs. Paci		5
1341	2023-11-03	2023	9	2025-11-03	0	Fall Back	pre	West Mountain vs. Pacific	9	-33	Pacific	East P	Moun vs. Paci		3
1342	2023-11-04	2023	10	2025-11-04	0	Fall Back	pre	National Sentiment	1	27	National	National	NA		1
1343	2023-11-04	2023	10	2025-11-04	0	Fall Back	pre	Eastern Seaboard	2	56	Eastern	East E	NA		2
1344	2023-11-04	2023	10	2025-11-04	0	Fall Back	pre	Western Seaboard	3	-5	Pacific	West P	NA		3
1345	2023-11-04	2023	10	2025-11-04	0	Fall Back	pre	Eastern Side of Central v Mountain	4	0	Central	West C	Cent vs. Moun		4
1346	2023-11-04	2023	10	2025-11-04	0	Fall Back	pre	Western Side of Central vs. Mountain	5	-100	Mountain	East M	Cent vs. Moun		5
1347	2023-11-04	2023	10	2025-11-04	0	Fall Back	pre	Eastern Side of Central vs. East	6	40	Eastern	West E	East vs. Cent		2
1348	2023-11-04	2023	10	2025-11-04	0	Fall Back	pre	Western Side of Central vs. East	7	67	Central	East C	East vs. Cent		4
1349	2023-11-04	2023	10	2025-11-04	0	Fall Back	pre	East Mountain vs Pacific	8	0	Mountain	West M	Moun vs. Paci		5
1350	2023-11-04	2023	10	2025-11-04	0	Fall Back	pre	West Mountain vs. Pacific	9	-33	Pacific	East P	Moun vs. Paci		3
1351	2023-11-05	2023	11	2025-11-05	1	Fall Back	post	National Sentiment	1	-3	National	National	NA		1
1352	2023-11-05	2023	11	2025-11-05	1	Fall Back	post	Eastern Seaboard	2	-2	Eastern	East E	NA		2
1353	2023-11-05	2023	11	2025-11-05	1	Fall Back	post	Western Seaboard	3	-2	Pacific	West P	NA		3
1354	2023-11-05	2023	11	2025-11-05	1	Fall Back	post	Eastern Side of Central v Mountain	4	0	Central	West C	Cent vs. Moun		4
1355	2023-11-05	2023	11	2025-11-05	1	Fall Back	post	Western Side of Central vs. Mountain	5	-100	Mountain	East M	Cent vs. Moun		5
1356	2023-11-05	2023	11	2025-11-05	1	Fall Back	post	Eastern Side of Central vs. East	6	4	Eastern	West E	East vs. Cent		2
1357	2023-11-05	2023	11	2025-11-05	1	Fall Back	post	Western Side of Central vs. East	7	17	Central	East C	East vs. Cent		4
1358	2023-11-05	2023	11	2025-11-05	1	Fall Back	post	East Mountain vs Pacific	8	0	Mountain	West M	Moun vs. Paci		5
1359	2023-11-05	2023	11	2025-11-05	1	Fall Back	post	West Mountain vs. Pacific	9	25	Pacific	East P	Moun vs. Paci		3
1360	2023-11-06	2023	12	2025-11-06	1	Fall Back	post	National Sentiment	1	-31	National	National	NA		1
1361	2023-11-06	2023	12	2025-11-06	1	Fall Back	post	Eastern Seaboard	2	-18	Eastern	East E	NA		2
1362	2023-11-06	2023	12	2025-11-06	1	Fall Back	post	Western Seaboard	3	-28	Pacific	West P	NA		3
1363	2023-11-06	2023	12	2025-11-06	1	Fall Back	post	Eastern Side of Central v Mountain	4	-100	Central	West C	Cent vs. Moun		4
1364	2023-11-06	2023	12	2025-11-06	1	Fall Back	post	Western Side of Central vs. Mountain	5	-60	Mountain	East M	Cent vs. Moun		5
1365	2023-11-06	2023	12	2025-11-06	1	Fall Back	post	Eastern Side of Central vs. East	6	-33	Eastern	West E	East vs. Cent		2
1366	2023-11-06	2023	12	2025-11-06	1	Fall Back	post	Western Side of Central vs. East	7	25	Central	East C	East vs. Cent		4
1367	2023-11-06	2023	12	2025-11-06	1	Fall Back	post	East Mountain vs Pacific	8	0	Mountain	West M	Moun vs. Paci		5
1368	2023-11-06	2023	12	2025-11-06	1	Fall Back	post	West Mountain vs. Pacific	9	-56	Pacific	East P	Moun vs. Paci		3
1369	2023-11-07	2023	13	2025-11-07	1	Fall Back	post	National Sentiment	1	-36	National	National	NA		1
1370	2023-11-07	2023	13	2025-11-07	1	Fall Back	post	Eastern Seaboard	2	-71	Eastern	East E	NA		2
1371	2023-11-07	2023	13	2025-11-07	1	Fall Back	post	Western Seaboard	3	-10	Pacific	West P	NA		3
1372	2023-11-07	2023	13	2025-11-07	1	Fall Back	post	Eastern Side of Central v Mountain	4	-100	Central	West C	Cent vs. Moun		4
1373	2023-11-07	2023	13	2025-11-07	1	Fall Back	post	Western Side of Central vs. Mountain	5	-60	Mountain	East M	Cent vs. Moun		5
1374	2023-11-07	2023	13	2025-11-07	1	Fall Back	post	Eastern Side of Central vs. East	6	-14	Eastern	West E	East vs. Cent		2
1375	2023-11-07	2023	13	2025-11-07	1	Fall Back	post	Western Side of Central vs. East	7	-33	Central	East C	East vs. Cent		4
1376	2023-11-07	2023	13	2025-11-07	1	Fall Back	post	East Mountain vs Pacific	8	0	Mountain	West M	Moun vs. Paci		5
1377	2023-11-07	2023	13	2025-11-07	1	Fall Back	post	West Mountain vs. Pacific	9	-45	Pacific	East P	Moun vs. Paci		3
1378	2023-11-08	2023	14	2025-11-08	1	Fall Back	post	National Sentiment	1	-37	National	National	NA		1
1379	2023-11-08	2023	14	2025-11-08	1	Fall Back	post	Eastern Seaboard	2	-54	Eastern	East E	NA		2
1380	2023-11-08	2023	14	2025-11-08	1	Fall Back	post	Western Seaboard	3	-41	Pacific	West P	NA		3
1381	2023-11-08	2023	14	2025-11-08	1	Fall Back	post	Eastern Side of Central v Mountain	4	-100	Central	West C	Cent vs. Moun		4
1382	2023-11-08	2023	14	2025-11-08	1	Fall Back	post	Western Side of Central vs. Mountain	5	-60	Mountain	East M	Cent vs. Moun		5
1383	2023-11-08	2023	14	2025-11-08	1	Fall Back	post	Eastern Side of Central vs. East	6	-27	Eastern	West E	East vs. Cent		2
1384	2023-11-08	2023	14	2025-11-08	1	Fall Back	post	Western Side of Central vs. East	7	-25	Central	East C	East vs. Cent		4
1385	2023-11-08	2023	14	2025-11-08	1	Fall Back	post	East Mountain vs Pacific	8	0	Mountain	West M	Moun vs. Paci		5
1386	2023-11-08	2023	14	2025-11-08	1	Fall Back	post	West Mountain vs. Pacific	9	-54	Pacific	East P	Moun vs. Paci		3
1387	2023-11-09	2023	15	2025-11-09	1	Fall Back	post	National Sentiment	1	-33	National	National	NA		1
1388	2023-11-09	2023	15	2025-11-09	1	Fall Back	post	Eastern Seaboard	2	-50	Eastern	East E	NA		2
1389	2023-11-09	2023	15	2025-11-09	1	Fall Back	post	Western Seaboard	3	-60	Pacific	West P	NA		3
1390	2023-11-09	2023	15	2025-11-09	1	Fall Back	post	Eastern Side of Central v Mountain	4	-100	Central	West C	Cent vs. Moun		4
1391	2023-11-09	2023	15	2025-11-09	1	Fall Back	post	Western Side of Central vs. Mountain	5	-60	Mountain	East M	Cent vs. Moun		5
1392	2023-11-09	2023	15	2025-11-09	1	Fall Back	post	Eastern Side of Central vs. East	6	20	Eastern	West E	East vs. Cent		2
1393	2023-11-09	2023	15	2025-11-09	1	Fall Back	post	Western Side of Central vs. East	7	0	Central	East C	East vs. Cent		4
1394	2023-11-09	2023	15	2025-11-09	1	Fall Back	post	East Mountain vs Pacific	8	0	Mountain	West M	Moun vs. Paci		5
1395	2023-11-09	2023	15	2025-11-09	1	Fall Back	post	West Mountain vs. Pacific	9	-54	Pacific	East P	Moun vs. Paci		3
1396	2023-11-10	2023	16	2025-11-10	1	Fall Back	post	National Sentiment	1	-38	National	National	NA		1
1397	2023-11-10	2023	16	2025-11-10	1	Fall Back	post	Eastern Seaboard	2	-45	Eastern	East E	NA		2
1398	2023-11-10	2023	16	2025-11-10	1	Fall Back	post	Western Seaboard	3	-25	Pacific	West P	NA		3
1399	2023-11-10	2023	16	2025-11-10	1	Fall Back	post	Eastern Side of Central v Mountain	4	-100	Central	West C	Cent vs. Moun		4
1400	2023-11-10	2023	16	2025-11-10	1	Fall Back	post	Western Side of Central vs. Mountain	5	-60	Mountain	East M	Cent vs. Moun		5
1401	2023-11-10	2023	16	2025-11-10	1	Fall Back	post	Eastern Side of Central vs. East	6	0	Eastern	West E	East vs. Cent		2
1402	2023-11-10	2023	16	2025-11-10	1	Fall Back	post	Western Side of Central vs. East	7	0	Central	East C	East vs. Cent		4
1403	2023-11-10	2023	16	2025-11-10	1	Fall Back	post	East Mountain vs Pacific	8	0	Mountain	West M	Moun vs. Paci		5
1404	2023-11-10	2023	16	2025-11-10	1	Fall Back	post	West Mountain vs. Pacific	9	-60	Pacific	East P	Moun vs. Paci		3
1405	2023-11-11	2023	17	2025-11-11	1	Fall Back	post	National Sentiment	1	-55	National	National	NA		1
1406	2023-11-11	2023	17	2025-11-11	1	Fall Back	post	Eastern Seaboard	2	-43	Eastern	East E	NA		2
1407	2023-11-11	2023	17	2025-11-11	1	Fall Back	post	Western Seaboard	3	-75	Pacific	West P	NA		3
1408	2023-11-11	2023	17	2025-11-11	1	Fall Back	post	Eastern Side of Central v Mountain	4	-100	Central	West C	Cent vs. Moun		4
1409	2023-11-11	2023	17	2025-11-11	1	Fall Back	post	Western Side of Central vs. Mountain	5	-60	Mountain	East M	Cent vs. Moun		5
1410	2023-11-11	2023	17	2025-11-11	1	Fall Back	post	Eastern Side of Central vs. East	6	0	Eastern	West E	East vs. Cent		2
1411	2023-11-11	2023	17	2025-11-11	1	Fall Back	post	Western Side of Central vs. East	7	20	Central	East C	East vs. Cent		4
1412	2023-11-11	2023	17	2025-11-11	1	Fall Back	post	East Mountain vs Pacific	8	0	Mountain	West M	Moun vs. Paci		5
1413	2023-11-11	2023	17	2025-11-11	1	Fall Back	post	West Mountain vs. Pacific	9	-60	Pacific	East P	Moun vs. Paci		3
1414	2023-11-12	2023	18	2025-11-12	1	Fall Back	post	National Sentiment	1	-45	National	National	NA		1
1415	2023-11-12	2023	18	2025-11-12	1	Fall Back	post	Eastern Seaboard	2	-67	Eastern	East E	NA		2
1416	2023-11-12	2023	18	2025-11-12	1	Fall Back	post	Western Seaboard	3	-100	Pacific	West P	NA		3
1417	2023-11-12	2023	18	2025-11-12	1	Fall Back	post	Eastern Side of Central v Mountain	4	-100	Central	West C	Cent vs. Moun		4
1418	2023-11-12	2023	18	2025-11-12	1	Fall Back	post	Western Side of Central vs. Mountain	5	-60	Mountain	East M	Cent vs. Moun		5
1419	2023-11-12	2023	18	2025-11-12	1	Fall Back	post	Eastern Side of Central vs. East	6	-14	Eastern	West E	East vs. Cent		2
1420	2023-11-12	2023	18	2025-11-12	1	Fall Back	post	Western Side of Central vs. East	7	20	Central	East C	East vs. Cent		4
1421	2023-11-12	2023	18	2025-11-12	1	Fall Back	post	East Mountain vs Pacific	8	0	Mountain	West M	Moun vs. Paci		5
1422	2023-11-12	2023	18	2025-11-12	1	Fall Back	post	West Mountain vs. Pacific	9	-60	Pacific	East P	Moun vs. Paci		3
1423	2023-11-13	2023	19	2025-11-13	1	Fall Back	post	National Sentiment	1	-19	National	National	NA		1
1424	2023-11-13	2023	19	2025-11-13	1	Fall Back	post	Eastern Seaboard	2	-75	Eastern	East E	NA		2
1425	2023-11-13	2023	19	2025-11-13	1	Fall Back	post	Western Seaboard	3	60	Pacific	West P	NA		3
1426	2023-11-13	2023	19	2025-11-13	1	Fall Back	post	Eastern Side of Central v Mountain	4	-100	Central	West C	Cent vs. Moun		4
1427	2023-11-13	2023	19	2025-11-13	1	Fall Back	post	Western Side of Central vs. Mountain	5	-60	Mountain	East M	Cent vs. Moun		5
1428	2023-11-13	2023	19	2025-11-13	1	Fall Back	post	Eastern Side of Central vs. East	6	-14	Eastern	West E	East vs. Cent		2
1429	2023-11-13	2023	19	2025-11-13	1	Fall Back	post	Western Side of Central vs. East	7	20	Central	East C	East vs. Cent		4
1430	2023-11-13	2023	19	2025-11-13	1	Fall Back	post	East Mountain vs Pacific	8	0	Mountain	West M	Moun vs. Paci		5
1431	2023-11-13	2023	19	2025-11-13	1	Fall Back	post	West Mountain vs. Pacific	9	-60	Pacific	East P	Moun vs. Paci		3
1432	2023-11-14	2023	20	2025-11-14	1	Fall Back	post	National Sentiment	1	-31	National	National	NA		1
1433	2023-11-14	2023	20	2025-11-14	1	Fall Back	post	Eastern Seaboard	2	-100	Eastern	East E	NA		2
1434	2023-11-14	2023	20	2025-11-14	1	Fall Back	post	Western Seaboard	3	60	Pacific	West P	NA		3
1435	2023-11-14	2023	20	2025-11-14	1	Fall Back	post	Eastern Side of Central v Mountain	4	-100	Central	West C	Cent vs. Moun		4
1436	2023-11-14	2023	20	2025-11-14	1	Fall Back	post	Western Side of Central vs. Mountain	5	-60	Mountain	East M	Cent vs. Moun		5
1437	2023-11-14	2023	20	2025-11-14	1	Fall Back	post	Eastern Side of Central vs. East	6	-14	Eastern	West E	East vs. Cent		2
1438	2023-11-14	2023	20	2025-11-14	1	Fall Back	post	Western Side of Central vs. East	7	20	Central	East C	East vs. Cent		4
1439	2023-11-14	2023	20	2025-11-14	1	Fall Back	post	East Mountain vs Pacific	8	0	Mountain	West M	Moun vs. Paci		5
1440	2023-11-14	2023	20	2025-11-14	1	Fall Back	post	West Mountain vs. Pacific	9	-60	Pacific	East P	Moun vs. Paci		3
1441	2023-03-02	2023	1	2025-03-02	0	Spring Forward	pre	National Sentiment	1	15	National	National	NA		1
1442	2023-03-02	2023	1	2025-03-02	0	Spring Forward	pre	Eastern Seaboard	2	33	Eastern	East E	NA		2
1443	2023-03-02	2023	1	2025-03-02	0	Spring Forward	pre	Western Seaboard	3	20	Pacific	West P	NA		3
1444	2023-03-02	2023	1	2025-03-02	0	Spring Forward	pre	Eastern Side of Central v Mountain	4	0	Central	West C	Cent vs. Moun		4
1445	2023-03-02	2023	1	2025-03-02	0	Spring Forward	pre	Western Side of Central vs. Mountain	5	100	Mountain	East M	Cent vs. Moun		5
1446	2023-03-02	2023	1	2025-03-02	0	Spring Forward	pre	Eastern Side of Central vs. East	6	-20	Eastern	West E	East vs. Cent		2
1447	2023-03-02	2023	1	2025-03-02	0	Spring Forward	pre	Western Side of Central vs. East	7	100	Central	East C	East vs. Cent		4
1448	2023-03-02	2023	1	2025-03-02	0	Spring Forward	pre	East Mountain vs Pacific	8	-100	Mountain	West M	Moun vs. Paci		5
1449	2023-03-02	2023	1	2025-03-02	0	Spring Forward	pre	West Mountain vs. Pacific	9	100	Pacific	East P	Moun vs. Paci		3
1450	2023-03-03	2023	2	2025-03-03	0	Spring Forward	pre	National Sentiment	1	8	National	National	NA		1
1451	2023-03-03	2023	2	2025-03-03	0	Spring Forward	pre	Eastern Seaboard	2	20	Eastern	East E	NA		2
1452	2023-03-03	2023	2	2025-03-03	0	Spring Forward	pre	Western Seaboard	3	14	Pacific	West P	NA		3
1453	2023-03-03	2023	2	2025-03-03	0	Spring Forward	pre	Eastern Side of Central v Mountain	4	0	Central	West C	Cent vs. Moun		4
1454	2023-03-03	2023	2	2025-03-03	0	Spring Forward	pre	Western Side of Central vs. Mountain	5	100	Mountain	East M	Cent vs. Moun		5
1455	2023-03-03	2023	2	2025-03-03	0	Spring Forward	pre	Eastern Side of Central vs. East	6	-20	Eastern	West E	East vs. Cent		2
1456	2023-03-03	2023	2	2025-03-03	0	Spring Forward	pre	Western Side of Central vs. East	7	60	Central	East C	East vs. Cent		4
1457	2023-03-03	2023	2	2025-03-03	0	Spring Forward	pre	East Mountain vs Pacific	8	-100	Mountain	West M	Moun vs. Paci		5
1458	2023-03-03	2023	2	2025-03-03	0	Spring Forward	pre	West Mountain vs. Pacific	9	100	Pacific	East P	Moun vs. Paci		3
1459	2023-03-04	2023	3	2025-03-04	0	Spring Forward	pre	National Sentiment	1	25	National	National	NA		1
1460	2023-03-04	2023	3	2025-03-04	0	Spring Forward	pre	Eastern Seaboard	2	20	Eastern	East E	NA		2
1461	2023-03-04	2023	3	2025-03-04	0	Spring Forward	pre	Western Seaboard	3	-25	Pacific	West P	NA		3
1462	2023-03-04	2023	3	2025-03-04	0	Spring Forward	pre	Eastern Side of Central v Mountain	4	0	Central	West C	Cent vs. Moun		4
1463	2023-03-04	2023	3	2025-03-04	0	Spring Forward	pre	Western Side of Central vs. Mountain	5	100	Mountain	East M	Cent vs. Moun		5
1464	2023-03-04	2023	3	2025-03-04	0	Spring Forward	pre	Eastern Side of Central vs. East	6	-20	Eastern	West E	East vs. Cent		2
1465	2023-03-04	2023	3	2025-03-04	0	Spring Forward	pre	Western Side of Central vs. East	7	60	Central	East C	East vs. Cent		4
1466	2023-03-04	2023	3	2025-03-04	0	Spring Forward	pre	East Mountain vs Pacific	8	-100	Mountain	West M	Moun vs. Paci		5
1467	2023-03-04	2023	3	2025-03-04	0	Spring Forward	pre	West Mountain vs. Pacific	9	100	Pacific	East P	Moun vs. Paci		3
1468	2023-03-05	2023	4	2025-03-05	0	Spring Forward	pre	National Sentiment	1	10	National	National	NA		1
1469	2023-03-05	2023	4	2025-03-05	0	Spring Forward	pre	Eastern Seaboard	2	20	Eastern	East E	NA		2
1470	2023-03-05	2023	4	2025-03-05	0	Spring Forward	pre	Western Seaboard	3	25	Pacific	West P	NA		3
1471	2023-03-05	2023	4	2025-03-05	0	Spring Forward	pre	Eastern Side of Central v Mountain	4	0	Central	West C	Cent vs. Moun		4
1472	2023-03-05	2023	4	2025-03-05	0	Spring Forward	pre	Western Side of Central vs. Mountain	5	100	Mountain	East M	Cent vs. Moun		5
1473	2023-03-05	2023	4	2025-03-05	0	Spring Forward	pre	Eastern Side of Central vs. East	6	-20	Eastern	West E	East vs. Cent		2
1474	2023-03-05	2023	4	2025-03-05	0	Spring Forward	pre	Western Side of Central vs. East	7	25	Central	East C	East vs. Cent		4
1475	2023-03-05	2023	4	2025-03-05	0	Spring Forward	pre	East Mountain vs Pacific	8	-100	Mountain	West M	Moun vs. Paci		5
1476	2023-03-05	2023	4	2025-03-05	0	Spring Forward	pre	West Mountain vs. Pacific	9	100	Pacific	East P	Moun vs. Paci		3
1477	2023-03-06	2023	5	2025-03-06	0	Spring Forward	pre	National Sentiment	1	20	National	National	NA		1
1478	2023-03-06	2023	5	2025-03-06	0	Spring Forward	pre	Eastern Seaboard	2	60	Eastern	East E	NA		2
1479	2023-03-06	2023	5	2025-03-06	0	Spring Forward	pre	Western Seaboard	3	14	Pacific	West P	NA		3
1480	2023-03-06	2023	5	2025-03-06	0	Spring Forward	pre	Eastern Side of Central v Mountain	4	0	Central	West C	Cent vs. Moun		4
1481	2023-03-06	2023	5	2025-03-06	0	Spring Forward	pre	Western Side of Central vs. Mountain	5	100	Mountain	East M	Cent vs. Moun		5
1482	2023-03-06	2023	5	2025-03-06	0	Spring Forward	pre	Eastern Side of Central vs. East	6	-20	Eastern	West E	East vs. Cent		2
1483	2023-03-06	2023	5	2025-03-06	0	Spring Forward	pre	Western Side of Central vs. East	7	25	Central	East C	East vs. Cent		4
1484	2023-03-06	2023	5	2025-03-06	0	Spring Forward	pre	East Mountain vs Pacific	8	-100	Mountain	West M	Moun vs. Paci		5
1485	2023-03-06	2023	5	2025-03-06	0	Spring Forward	pre	West Mountain vs. Pacific	9	100	Pacific	East P	Moun vs. Paci		3
1486	2023-03-07	2023	6	2025-03-07	0	Spring Forward	pre	National Sentiment	1	-2	National	National	NA		1
1487	2023-03-07	2023	6	2025-03-07	0	Spring Forward	pre	Eastern Seaboard	2	33	Eastern	East E	NA		2
1488	2023-03-07	2023	6	2025-03-07	0	Spring Forward	pre	Western Seaboard	3	-25	Pacific	West P	NA		3
1489	2023-03-07	2023	6	2025-03-07	0	Spring Forward	pre	Eastern Side of Central v Mountain	4	0	Central	West C	Cent vs. Moun		4
1490	2023-03-07	2023	6	2025-03-07	0	Spring Forward	pre	Western Side of Central vs. Mountain	5	50	Mountain	East M	Cent vs. Moun		5
1491	2023-03-07	2023	6	2025-03-07	0	Spring Forward	pre	Eastern Side of Central vs. East	6	-20	Eastern	West E	East vs. Cent		2
1492	2023-03-07	2023	6	2025-03-07	0	Spring Forward	pre	Western Side of Central vs. East	7	0	Central	East C	East vs. Cent		4
1493	2023-03-07	2023	6	2025-03-07	0	Spring Forward	pre	East Mountain vs Pacific	8	-100	Mountain	West M	Moun vs. Paci		5
1494	2023-03-07	2023	6	2025-03-07	0	Spring Forward	pre	West Mountain vs. Pacific	9	100	Pacific	East P	Moun vs. Paci		3
1495	2023-03-08	2023	7	2025-03-08	0	Spring Forward	pre	National Sentiment	1	-5	National	National	NA		1
1496	2023-03-08	2023	7	2025-03-08	0	Spring Forward	pre	Eastern Seaboard	2	-25	Eastern	East E	NA		2
1497	2023-03-08	2023	7	2025-03-08	0	Spring Forward	pre	Western Seaboard	3	14	Pacific	West P	NA		3
1498	2023-03-08	2023	7	2025-03-08	0	Spring Forward	pre	Eastern Side of Central v Mountain	4	0	Central	West C	Cent vs. Moun		4
1499	2023-03-08	2023	7	2025-03-08	0	Spring Forward	pre	Western Side of Central vs. Mountain	5	60	Mountain	East M	Cent vs. Moun		5
1500	2023-03-08	2023	7	2025-03-08	0	Spring Forward	pre	Eastern Side of Central vs. East	6	-33	Eastern	West E	East vs. Cent		2
1501	2023-03-08	2023	7	2025-03-08	0	Spring Forward	pre	Western Side of Central vs. East	7	-60	Central	East C	East vs. Cent		4
1502	2023-03-08	2023	7	2025-03-08	0	Spring Forward	pre	East Mountain vs Pacific	8	-100	Mountain	West M	Moun vs. Paci		5
1503	2023-03-08	2023	7	2025-03-08	0	Spring Forward	pre	West Mountain vs. Pacific	9	100	Pacific	East P	Moun vs. Paci		3
1504	2023-03-09	2023	8	2025-03-09	0	Spring Forward	pre	National Sentiment	1	15	National	National	NA		1
1505	2023-03-09	2023	8	2025-03-09	0	Spring Forward	pre	Eastern Seaboard	2	-14	Eastern	East E	NA		2
1506	2023-03-09	2023	8	2025-03-09	0	Spring Forward	pre	Western Seaboard	3	40	Pacific	West P	NA		3
1507	2023-03-09	2023	8	2025-03-09	0	Spring Forward	pre	Eastern Side of Central v Mountain	4	0	Central	West C	Cent vs. Moun		4
1508	2023-03-09	2023	8	2025-03-09	0	Spring Forward	pre	Western Side of Central vs. Mountain	5	60	Mountain	East M	Cent vs. Moun		5
1509	2023-03-09	2023	8	2025-03-09	0	Spring Forward	pre	Eastern Side of Central vs. East	6	20	Eastern	West E	East vs. Cent		2
1510	2023-03-09	2023	8	2025-03-09	0	Spring Forward	pre	Western Side of Central vs. East	7	43	Central	East C	East vs. Cent		4
1511	2023-03-09	2023	8	2025-03-09	0	Spring Forward	pre	East Mountain vs Pacific	8	-100	Mountain	West M	Moun vs. Paci		5
1512	2023-03-09	2023	8	2025-03-09	0	Spring Forward	pre	West Mountain vs. Pacific	9	100	Pacific	East P	Moun vs. Paci		3
1513	2023-03-10	2023	9	2025-03-10	0	Spring Forward	pre	National Sentiment	1	4	National	National	NA		1
1514	2023-03-10	2023	9	2025-03-10	0	Spring Forward	pre	Eastern Seaboard	2	-27	Eastern	East E	NA		2
1515	2023-03-10	2023	9	2025-03-10	0	Spring Forward	pre	Western Seaboard	3	16	Pacific	West P	NA		3
1516	2023-03-10	2023	9	2025-03-10	0	Spring Forward	pre	Eastern Side of Central v Mountain	4	0	Central	West C	Cent vs. Moun		4
1517	2023-03-10	2023	9	2025-03-10	0	Spring Forward	pre	Western Side of Central vs. Mountain	5	60	Mountain	East M	Cent vs. Moun		5
1518	2023-03-10	2023	9	2025-03-10	0	Spring Forward	pre	Eastern Side of Central vs. East	6	60	Eastern	West E	East vs. Cent		2
1519	2023-03-10	2023	9	2025-03-10	0	Spring Forward	pre	Western Side of Central vs. East	7	-43	Central	East C	East vs. Cent		4
1520	2023-03-10	2023	9	2025-03-10	0	Spring Forward	pre	East Mountain vs Pacific	8	-100	Mountain	West M	Moun vs. Paci		5
1521	2023-03-10	2023	9	2025-03-10	0	Spring Forward	pre	West Mountain vs. Pacific	9	100	Pacific	East P	Moun vs. Paci		3
1522	2023-03-11	2023	10	2025-03-11	0	Spring Forward	pre	National Sentiment	1	9	National	National	NA		1
1523	2023-03-11	2023	10	2025-03-11	0	Spring Forward	pre	Eastern Seaboard	2	29	Eastern	East E	NA		2
1524	2023-03-11	2023	10	2025-03-11	0	Spring Forward	pre	Western Seaboard	3	23	Pacific	West P	NA		3
1525	2023-03-11	2023	10	2025-03-11	0	Spring Forward	pre	Eastern Side of Central v Mountain	4	100	Central	West C	Cent vs. Moun		4
1526	2023-03-11	2023	10	2025-03-11	0	Spring Forward	pre	Western Side of Central vs. Mountain	5	20	Mountain	East M	Cent vs. Moun		5
1527	2023-03-11	2023	10	2025-03-11	0	Spring Forward	pre	Eastern Side of Central vs. East	6	56	Eastern	West E	East vs. Cent		2
1528	2023-03-11	2023	10	2025-03-11	0	Spring Forward	pre	Western Side of Central vs. East	7	0	Central	East C	East vs. Cent		4
1529	2023-03-11	2023	10	2025-03-11	0	Spring Forward	pre	East Mountain vs Pacific	8	-100	Mountain	West M	Moun vs. Paci		5
1530	2023-03-11	2023	10	2025-03-11	0	Spring Forward	pre	West Mountain vs. Pacific	9	50	Pacific	East P	Moun vs. Paci		3
1531	2023-03-12	2023	11	2025-03-12	1	Spring Forward	post	National Sentiment	1	-30	National	National	NA		1
1532	2023-03-12	2023	11	2025-03-12	1	Spring Forward	post	Eastern Seaboard	2	-30	Eastern	East E	NA		2
1533	2023-03-12	2023	11	2025-03-12	1	Spring Forward	post	Western Seaboard	3	-30	Pacific	West P	NA		3
1534	2023-03-12	2023	11	2025-03-12	1	Spring Forward	post	Eastern Side of Central v Mountain	4	100	Central	West C	Cent vs. Moun		4
1535	2023-03-12	2023	11	2025-03-12	1	Spring Forward	post	Western Side of Central vs. Mountain	5	-60	Mountain	East M	Cent vs. Moun		5
1536	2023-03-12	2023	11	2025-03-12	1	Spring Forward	post	Eastern Side of Central vs. East	6	-58	Eastern	West E	East vs. Cent		2
1537	2023-03-12	2023	11	2025-03-12	1	Spring Forward	post	Western Side of Central vs. East	7	-23	Central	East C	East vs. Cent		4
1538	2023-03-12	2023	11	2025-03-12	1	Spring Forward	post	East Mountain vs Pacific	8	0	Mountain	West M	Moun vs. Paci		5
1539	2023-03-12	2023	11	2025-03-12	1	Spring Forward	post	West Mountain vs. Pacific	9	-54	Pacific	East P	Moun vs. Paci		3
1540	2023-03-13	2023	12	2025-03-13	1	Spring Forward	post	National Sentiment	1	-37	National	National	NA		1
1541	2023-03-13	2023	12	2025-03-13	1	Spring Forward	post	Eastern Seaboard	2	-35	Eastern	East E	NA		2
1542	2023-03-13	2023	12	2025-03-13	1	Spring Forward	post	Western Seaboard	3	-29	Pacific	West P	NA		3
1543	2023-03-13	2023	12	2025-03-13	1	Spring Forward	post	Eastern Side of Central v Mountain	4	100	Central	West C	Cent vs. Moun		4
1544	2023-03-13	2023	12	2025-03-13	1	Spring Forward	post	Western Side of Central vs. Mountain	5	-60	Mountain	East M	Cent vs. Moun		5
1545	2023-03-13	2023	12	2025-03-13	1	Spring Forward	post	Eastern Side of Central vs. East	6	14	Eastern	West E	East vs. Cent		2
1546	2023-03-13	2023	12	2025-03-13	1	Spring Forward	post	Western Side of Central vs. East	7	0	Central	East C	East vs. Cent		4
1547	2023-03-13	2023	12	2025-03-13	1	Spring Forward	post	East Mountain vs Pacific	8	0	Mountain	West M	Moun vs. Paci		5
1548	2023-03-13	2023	12	2025-03-13	1	Spring Forward	post	West Mountain vs. Pacific	9	-62	Pacific	East P	Moun vs. Paci		3
1549	2023-03-14	2023	13	2025-03-14	1	Spring Forward	post	National Sentiment	1	4	National	National	NA		1
1550	2023-03-14	2023	13	2025-03-14	1	Spring Forward	post	Eastern Seaboard	2	-4	Eastern	East E	NA		2
1551	2023-03-14	2023	13	2025-03-14	1	Spring Forward	post	Western Seaboard	3	-37	Pacific	West P	NA		3
1552	2023-03-14	2023	13	2025-03-14	1	Spring Forward	post	Eastern Side of Central v Mountain	4	100	Central	West C	Cent vs. Moun		4
1553	2023-03-14	2023	13	2025-03-14	1	Spring Forward	post	Western Side of Central vs. Mountain	5	-60	Mountain	East M	Cent vs. Moun		5
1554	2023-03-14	2023	13	2025-03-14	1	Spring Forward	post	Eastern Side of Central vs. East	6	-14	Eastern	West E	East vs. Cent		2
1555	2023-03-14	2023	13	2025-03-14	1	Spring Forward	post	Western Side of Central vs. East	7	-43	Central	East C	East vs. Cent		4
1556	2023-03-14	2023	13	2025-03-14	1	Spring Forward	post	East Mountain vs Pacific	8	0	Mountain	West M	Moun vs. Paci		5
1557	2023-03-14	2023	13	2025-03-14	1	Spring Forward	post	West Mountain vs. Pacific	9	-67	Pacific	East P	Moun vs. Paci		3
1558	2023-03-15	2023	14	2025-03-15	1	Spring Forward	post	National Sentiment	1	14	National	National	NA		1
1559	2023-03-15	2023	14	2025-03-15	1	Spring Forward	post	Eastern Seaboard	2	23	Eastern	East E	NA		2
1560	2023-03-15	2023	14	2025-03-15	1	Spring Forward	post	Western Seaboard	3	-23	Pacific	West P	NA		3
1561	2023-03-15	2023	14	2025-03-15	1	Spring Forward	post	Eastern Side of Central v Mountain	4	100	Central	West C	Cent vs. Moun		4
1562	2023-03-15	2023	14	2025-03-15	1	Spring Forward	post	Western Side of Central vs. Mountain	5	-100	Mountain	East M	Cent vs. Moun		5
1563	2023-03-15	2023	14	2025-03-15	1	Spring Forward	post	Eastern Side of Central vs. East	6	0	Eastern	West E	East vs. Cent		2
1564	2023-03-15	2023	14	2025-03-15	1	Spring Forward	post	Western Side of Central vs. East	7	-53	Central	East C	East vs. Cent		4
1565	2023-03-15	2023	14	2025-03-15	1	Spring Forward	post	East Mountain vs Pacific	8	0	Mountain	West M	Moun vs. Paci		5
1566	2023-03-15	2023	14	2025-03-15	1	Spring Forward	post	West Mountain vs. Pacific	9	-71	Pacific	East P	Moun vs. Paci		3
1567	2023-03-16	2023	15	2025-03-16	1	Spring Forward	post	National Sentiment	1	-13	National	National	NA		1
1568	2023-03-16	2023	15	2025-03-16	1	Spring Forward	post	Eastern Seaboard	2	14	Eastern	East E	NA		2
1569	2023-03-16	2023	15	2025-03-16	1	Spring Forward	post	Western Seaboard	3	-9	Pacific	West P	NA		3
1570	2023-03-16	2023	15	2025-03-16	1	Spring Forward	post	Eastern Side of Central v Mountain	4	100	Central	West C	Cent vs. Moun		4
1571	2023-03-16	2023	15	2025-03-16	1	Spring Forward	post	Western Side of Central vs. Mountain	5	-100	Mountain	East M	Cent vs. Moun		5
1572	2023-03-16	2023	15	2025-03-16	1	Spring Forward	post	Eastern Side of Central vs. East	6	0	Eastern	West E	East vs. Cent		2
1573	2023-03-16	2023	15	2025-03-16	1	Spring Forward	post	Western Side of Central vs. East	7	-53	Central	East C	East vs. Cent		4
1574	2023-03-16	2023	15	2025-03-16	1	Spring Forward	post	East Mountain vs Pacific	8	0	Mountain	West M	Moun vs. Paci		5
1575	2023-03-16	2023	15	2025-03-16	1	Spring Forward	post	West Mountain vs. Pacific	9	-71	Pacific	East P	Moun vs. Paci		3
1576	2023-03-17	2023	16	2025-03-17	1	Spring Forward	post	National Sentiment	1	-24	National	National	NA		1
1577	2023-03-17	2023	16	2025-03-17	1	Spring Forward	post	Eastern Seaboard	2	-80	Eastern	East E	NA		2
1578	2023-03-17	2023	16	2025-03-17	1	Spring Forward	post	Western Seaboard	3	0	Pacific	West P	NA		3
1579	2023-03-17	2023	16	2025-03-17	1	Spring Forward	post	Eastern Side of Central v Mountain	4	100	Central	West C	Cent vs. Moun		4
1580	2023-03-17	2023	16	2025-03-17	1	Spring Forward	post	Western Side of Central vs. Mountain	5	-100	Mountain	East M	Cent vs. Moun		5
1581	2023-03-17	2023	16	2025-03-17	1	Spring Forward	post	Eastern Side of Central vs. East	6	-8	Eastern	West E	East vs. Cent		2
1582	2023-03-17	2023	16	2025-03-17	1	Spring Forward	post	Western Side of Central vs. East	7	-33	Central	East C	East vs. Cent		4
1583	2023-03-17	2023	16	2025-03-17	1	Spring Forward	post	East Mountain vs Pacific	8	0	Mountain	West M	Moun vs. Paci		5
1584	2023-03-17	2023	16	2025-03-17	1	Spring Forward	post	West Mountain vs. Pacific	9	-60	Pacific	East P	Moun vs. Paci		3
1585	2023-03-18	2023	17	2025-03-18	1	Spring Forward	post	National Sentiment	1	-36	National	National	NA		1
1586	2023-03-18	2023	17	2025-03-18	1	Spring Forward	post	Eastern Seaboard	2	-67	Eastern	East E	NA		2
1587	2023-03-18	2023	17	2025-03-18	1	Spring Forward	post	Western Seaboard	3	14	Pacific	West P	NA		3
1588	2023-03-18	2023	17	2025-03-18	1	Spring Forward	post	Eastern Side of Central v Mountain	4	100	Central	West C	Cent vs. Moun		4
1589	2023-03-18	2023	17	2025-03-18	1	Spring Forward	post	Western Side of Central vs. Mountain	5	-100	Mountain	East M	Cent vs. Moun		5
1590	2023-03-18	2023	17	2025-03-18	1	Spring Forward	post	Eastern Side of Central vs. East	6	-33	Eastern	West E	East vs. Cent		2
1591	2023-03-18	2023	17	2025-03-18	1	Spring Forward	post	Western Side of Central vs. East	7	0	Central	East C	East vs. Cent		4
1592	2023-03-18	2023	17	2025-03-18	1	Spring Forward	post	East Mountain vs Pacific	8	0	Mountain	West M	Moun vs. Paci		5
1593	2023-03-18	2023	17	2025-03-18	1	Spring Forward	post	West Mountain vs. Pacific	9	-60	Pacific	East P	Moun vs. Paci		3
1594	2023-03-19	2023	18	2025-03-19	1	Spring Forward	post	National Sentiment	1	12	National	National	NA		1
1595	2023-03-19	2023	18	2025-03-19	1	Spring Forward	post	Eastern Seaboard	2	-69	Eastern	East E	NA		2
1596	2023-03-19	2023	18	2025-03-19	1	Spring Forward	post	Western Seaboard	3	14	Pacific	West P	NA		3
1597	2023-03-19	2023	18	2025-03-19	1	Spring Forward	post	Eastern Side of Central v Mountain	4	100	Central	West C	Cent vs. Moun		4
1598	2023-03-19	2023	18	2025-03-19	1	Spring Forward	post	Western Side of Central vs. Mountain	5	-100	Mountain	East M	Cent vs. Moun		5
1599	2023-03-19	2023	18	2025-03-19	1	Spring Forward	post	Eastern Side of Central vs. East	6	-33	Eastern	West E	East vs. Cent		2
1600	2023-03-19	2023	18	2025-03-19	1	Spring Forward	post	Western Side of Central vs. East	7	0	Central	East C	East vs. Cent		4
1601	2023-03-19	2023	18	2025-03-19	1	Spring Forward	post	East Mountain vs Pacific	8	0	Mountain	West M	Moun vs. Paci		5
1602	2023-03-19	2023	18	2025-03-19	1	Spring Forward	post	West Mountain vs. Pacific	9	-60	Pacific	East P	Moun vs. Paci		3
1603	2023-03-20	2023	19	2025-03-20	1	Spring Forward	post	National Sentiment	1	-18	National	National	NA		1
1604	2023-03-20	2023	19	2025-03-20	1	Spring Forward	post	Eastern Seaboard	2	-20	Eastern	East E	NA		2
1605	2023-03-20	2023	19	2025-03-20	1	Spring Forward	post	Western Seaboard	3	-20	Pacific	West P	NA		3
1606	2023-03-20	2023	19	2025-03-20	1	Spring Forward	post	Eastern Side of Central v Mountain	4	100	Central	West C	Cent vs. Moun		4
1607	2023-03-20	2023	19	2025-03-20	1	Spring Forward	post	Western Side of Central vs. Mountain	5	-100	Mountain	East M	Cent vs. Moun		5
1608	2023-03-20	2023	19	2025-03-20	1	Spring Forward	post	Eastern Side of Central vs. East	6	-60	Eastern	West E	East vs. Cent		2
1609	2023-03-20	2023	19	2025-03-20	1	Spring Forward	post	Western Side of Central vs. East	7	-20	Central	East C	East vs. Cent		4
1610	2023-03-20	2023	19	2025-03-20	1	Spring Forward	post	East Mountain vs Pacific	8	0	Mountain	West M	Moun vs. Paci		5
1611	2023-03-20	2023	19	2025-03-20	1	Spring Forward	post	West Mountain vs. Pacific	9	-60	Pacific	East P	Moun vs. Paci		3
1612	2023-03-21	2023	20	2025-03-21	1	Spring Forward	post	National Sentiment	1	0	National	National	NA		1
1613	2023-03-21	2023	20	2025-03-21	1	Spring Forward	post	Eastern Seaboard	2	0	Eastern	East E	NA		2
1614	2023-03-21	2023	20	2025-03-21	1	Spring Forward	post	Western Seaboard	3	-25	Pacific	West P	NA		3
1615	2023-03-21	2023	20	2025-03-21	1	Spring Forward	post	Eastern Side of Central v Mountain	4	100	Central	West C	Cent vs. Moun		4
1616	2023-03-21	2023	20	2025-03-21	1	Spring Forward	post	Western Side of Central vs. Mountain	5	-100	Mountain	East M	Cent vs. Moun		5
1617	2023-03-21	2023	20	2025-03-21	1	Spring Forward	post	Eastern Side of Central vs. East	6	-33	Eastern	West E	East vs. Cent		2
1618	2023-03-21	2023	20	2025-03-21	1	Spring Forward	post	Western Side of Central vs. East	7	14	Central	East C	East vs. Cent		4
1619	2023-03-21	2023	20	2025-03-21	1	Spring Forward	post	East Mountain vs Pacific	8	0	Mountain	West M	Moun vs. Paci		5
1620	2023-03-21	2023	20	2025-03-21	1	Spring Forward	post	West Mountain vs. Pacific	9	-60	Pacific	East P	Moun vs. Paci		3

## Sheet: mentions
	Date	Year	Day	ID	time_period	time_change	location	mentions	time_zone	zone_location
1	2019-10-24	2019	2025-10-24	1	Fall Back	pre	National Mentions	11453	National	National
2	2019-10-24	2019	2025-10-24	1	Fall Back	pre	Eastern Seaboard	350	Eastern	East E
3	2019-10-24	2019	2025-10-24	1	Fall Back	pre	Western Seaboard	390	Pacific	West P
4	2019-10-24	2019	2025-10-24	1	Fall Back	pre	Eastern Side of Central v Mountain	0	Central	West C
5	2019-10-24	2019	2025-10-24	1	Fall Back	pre	Western Side of Central vs. Mountain	0	Mountain	East M
6	2019-10-24	2019	2025-10-24	1	Fall Back	pre	Eastern Side of Central vs. East	210	Eastern	West E
7	2019-10-24	2019	2025-10-24	1	Fall Back	pre	Western Side of Central vs. East	120	Central	East C
8	2019-10-24	2019	2025-10-24	1	Fall Back	pre	East Mountain vs Pacific	0	Mountain	West M
9	2019-10-24	2019	2025-10-24	1	Fall Back	pre	West Mountain vs. Pacific	30	Pacific	East P
10	2019-10-25	2019	2025-10-25	2	Fall Back	pre	National Mentions	11080	National	National
11	2019-10-25	2019	2025-10-25	2	Fall Back	pre	Eastern Seaboard	340	Eastern	East E
12	2019-10-25	2019	2025-10-25	2	Fall Back	pre	Western Seaboard	330	Pacific	West P
13	2019-10-25	2019	2025-10-25	2	Fall Back	pre	Eastern Side of Central v Mountain	0	Central	West C
14	2019-10-25	2019	2025-10-25	2	Fall Back	pre	Western Side of Central vs. Mountain	0	Mountain	East M
15	2019-10-25	2019	2025-10-25	2	Fall Back	pre	Eastern Side of Central vs. East	150	Eastern	West E
16	2019-10-25	2019	2025-10-25	2	Fall Back	pre	Western Side of Central vs. East	170	Central	East C
17	2019-10-25	2019	2025-10-25	2	Fall Back	pre	East Mountain vs Pacific	0	Mountain	West M
18	2019-10-25	2019	2025-10-25	2	Fall Back	pre	West Mountain vs. Pacific	50	Pacific	East P
19	2019-10-26	2019	2025-10-26	3	Fall Back	pre	National Mentions	23333	National	National
20	2019-10-26	2019	2025-10-26	3	Fall Back	pre	Eastern Seaboard	850	Eastern	East E
21	2019-10-26	2019	2025-10-26	3	Fall Back	pre	Western Seaboard	810	Pacific	West P
22	2019-10-26	2019	2025-10-26	3	Fall Back	pre	Eastern Side of Central v Mountain	0	Central	West C
23	2019-10-26	2019	2025-10-26	3	Fall Back	pre	Western Side of Central vs. Mountain	80	Mountain	East M
24	2019-10-26	2019	2025-10-26	3	Fall Back	pre	Eastern Side of Central vs. East	140	Eastern	West E
25	2019-10-26	2019	2025-10-26	3	Fall Back	pre	Western Side of Central vs. East	250	Central	East C
26	2019-10-26	2019	2025-10-26	3	Fall Back	pre	East Mountain vs Pacific	10	Mountain	West M
27	2019-10-26	2019	2025-10-26	3	Fall Back	pre	West Mountain vs. Pacific	70	Pacific	East P
28	2019-10-27	2019	2025-10-27	4	Fall Back	pre	National Mentions	15983	National	National
29	2019-10-27	2019	2025-10-27	4	Fall Back	pre	Eastern Seaboard	620	Eastern	East E
30	2019-10-27	2019	2025-10-27	4	Fall Back	pre	Western Seaboard	610	Pacific	West P
31	2019-10-27	2019	2025-10-27	4	Fall Back	pre	Eastern Side of Central v Mountain	20	Central	West C
32	2019-10-27	2019	2025-10-27	4	Fall Back	pre	Western Side of Central vs. Mountain	10	Mountain	East M
33	2019-10-27	2019	2025-10-27	4	Fall Back	pre	Eastern Side of Central vs. East	270	Eastern	West E
34	2019-10-27	2019	2025-10-27	4	Fall Back	pre	Western Side of Central vs. East	140	Central	East C
35	2019-10-27	2019	2025-10-27	4	Fall Back	pre	East Mountain vs Pacific	0	Mountain	West M
36	2019-10-27	2019	2025-10-27	4	Fall Back	pre	West Mountain vs. Pacific	30	Pacific	East P
37	2019-10-28	2019	2025-10-28	5	Fall Back	pre	National Mentions	14176	National	National
38	2019-10-28	2019	2025-10-28	5	Fall Back	pre	Eastern Seaboard	530	Eastern	East E
39	2019-10-28	2019	2025-10-28	5	Fall Back	pre	Western Seaboard	440	Pacific	West P
40	2019-10-28	2019	2025-10-28	5	Fall Back	pre	Eastern Side of Central v Mountain	0	Central	West C
41	2019-10-28	2019	2025-10-28	5	Fall Back	pre	Western Side of Central vs. Mountain	0	Mountain	East M
42	2019-10-28	2019	2025-10-28	5	Fall Back	pre	Eastern Side of Central vs. East	310	Eastern	West E
43	2019-10-28	2019	2025-10-28	5	Fall Back	pre	Western Side of Central vs. East	240	Central	East C
44	2019-10-28	2019	2025-10-28	5	Fall Back	pre	East Mountain vs Pacific	0	Mountain	West M
45	2019-10-28	2019	2025-10-28	5	Fall Back	pre	West Mountain vs. Pacific	60	Pacific	East P
46	2019-10-29	2019	2025-10-29	6	Fall Back	pre	National Mentions	14141	National	National
47	2019-10-29	2019	2025-10-29	6	Fall Back	pre	Eastern Seaboard	580	Eastern	East E
48	2019-10-29	2019	2025-10-29	6	Fall Back	pre	Western Seaboard	510	Pacific	West P
49	2019-10-29	2019	2025-10-29	6	Fall Back	pre	Eastern Side of Central v Mountain	0	Central	West C
50	2019-10-29	2019	2025-10-29	6	Fall Back	pre	Western Side of Central vs. Mountain	30	Mountain	East M
51	2019-10-29	2019	2025-10-29	6	Fall Back	pre	Eastern Side of Central vs. East	290	Eastern	West E
52	2019-10-29	2019	2025-10-29	6	Fall Back	pre	Western Side of Central vs. East	170	Central	East C
53	2019-10-29	2019	2025-10-29	6	Fall Back	pre	East Mountain vs Pacific	0	Mountain	West M
54	2019-10-29	2019	2025-10-29	6	Fall Back	pre	West Mountain vs. Pacific	80	Pacific	East P
55	2019-10-30	2019	2025-10-30	7	Fall Back	pre	National Mentions	15954	National	National
56	2019-10-30	2019	2025-10-30	7	Fall Back	pre	Eastern Seaboard	700	Eastern	East E
57	2019-10-30	2019	2025-10-30	7	Fall Back	pre	Western Seaboard	530	Pacific	West P
58	2019-10-30	2019	2025-10-30	7	Fall Back	pre	Eastern Side of Central v Mountain	0	Central	West C
59	2019-10-30	2019	2025-10-30	7	Fall Back	pre	Western Side of Central vs. Mountain	20	Mountain	East M
60	2019-10-30	2019	2025-10-30	7	Fall Back	pre	Eastern Side of Central vs. East	190	Eastern	West E
61	2019-10-30	2019	2025-10-30	7	Fall Back	pre	Western Side of Central vs. East	140	Central	East C
62	2019-10-30	2019	2025-10-30	7	Fall Back	pre	East Mountain vs Pacific	0	Mountain	West M
63	2019-10-30	2019	2025-10-30	7	Fall Back	pre	West Mountain vs. Pacific	60	Pacific	East P
64	2019-10-31	2019	2025-10-31	8	Fall Back	pre	National Mentions	31998	National	National
65	2019-10-31	2019	2025-10-31	8	Fall Back	pre	Eastern Seaboard	1460	Eastern	East E
66	2019-10-31	2019	2025-10-31	8	Fall Back	pre	Western Seaboard	1440	Pacific	West P
67	2019-10-31	2019	2025-10-31	8	Fall Back	pre	Eastern Side of Central v Mountain	0	Central	West C
68	2019-10-31	2019	2025-10-31	8	Fall Back	pre	Western Side of Central vs. Mountain	70	Mountain	East M
69	2019-10-31	2019	2025-10-31	8	Fall Back	pre	Eastern Side of Central vs. East	420	Eastern	West E
70	2019-10-31	2019	2025-10-31	8	Fall Back	pre	Western Side of Central vs. East	470	Central	East C
71	2019-10-31	2019	2025-10-31	8	Fall Back	pre	East Mountain vs Pacific	0	Mountain	West M
72	2019-10-31	2019	2025-10-31	8	Fall Back	pre	West Mountain vs. Pacific	170	Pacific	East P
73	2019-11-01	2019	2025-11-01	9	Fall Back	pre	National Mentions	38677	National	National
74	2019-11-01	2019	2025-11-01	9	Fall Back	pre	Eastern Seaboard	2040	Eastern	East E
75	2019-11-01	2019	2025-11-01	9	Fall Back	pre	Western Seaboard	2170	Pacific	West P
76	2019-11-01	2019	2025-11-01	9	Fall Back	pre	Eastern Side of Central v Mountain	20	Central	West C
77	2019-11-01	2019	2025-11-01	9	Fall Back	pre	Western Side of Central vs. Mountain	20	Mountain	East M
78	2019-11-01	2019	2025-11-01	9	Fall Back	pre	Eastern Side of Central vs. East	690	Eastern	West E
79	2019-11-01	2019	2025-11-01	9	Fall Back	pre	Western Side of Central vs. East	810	Central	East C
80	2019-11-01	2019	2025-11-01	9	Fall Back	pre	East Mountain vs Pacific	20	Mountain	West M
81	2019-11-01	2019	2025-11-01	9	Fall Back	pre	West Mountain vs. Pacific	170	Pacific	East P
82	2019-11-02	2019	2025-11-02	10	Fall Back	pre	National Mentions	84330	National	National
83	2019-11-02	2019	2025-11-02	10	Fall Back	pre	Eastern Seaboard	4850	Eastern	East E
84	2019-11-02	2019	2025-11-02	10	Fall Back	pre	Western Seaboard	4120	Pacific	West P
85	2019-11-02	2019	2025-11-02	10	Fall Back	pre	Eastern Side of Central v Mountain	110	Central	West C
86	2019-11-02	2019	2025-11-02	10	Fall Back	pre	Western Side of Central vs. Mountain	160	Mountain	East M
87	2019-11-02	2019	2025-11-02	10	Fall Back	pre	Eastern Side of Central vs. East	1530	Eastern	West E
88	2019-11-02	2019	2025-11-02	10	Fall Back	pre	Western Side of Central vs. East	1740	Central	East C
89	2019-11-02	2019	2025-11-02	10	Fall Back	pre	East Mountain vs Pacific	50	Mountain	West M
90	2019-11-02	2019	2025-11-02	10	Fall Back	pre	West Mountain vs. Pacific	380	Pacific	East P
91	2019-11-03	2019	2025-11-03	11	Fall Back	post	National Mentions	236513	National	National
92	2019-11-03	2019	2025-11-03	11	Fall Back	post	Eastern Seaboard	14440	Eastern	East E
93	2019-11-03	2019	2025-11-03	11	Fall Back	post	Western Seaboard	15250	Pacific	West P
94	2019-11-03	2019	2025-11-03	11	Fall Back	post	Eastern Side of Central v Mountain	140	Central	West C
95	2019-11-03	2019	2025-11-03	11	Fall Back	post	Western Side of Central vs. Mountain	310	Mountain	East M
96	2019-11-03	2019	2025-11-03	11	Fall Back	post	Eastern Side of Central vs. East	3860	Eastern	West E
97	2019-11-03	2019	2025-11-03	11	Fall Back	post	Western Side of Central vs. East	4700	Central	East C
98	2019-11-03	2019	2025-11-03	11	Fall Back	post	East Mountain vs Pacific	50	Mountain	West M
99	2019-11-03	2019	2025-11-03	11	Fall Back	post	West Mountain vs. Pacific	960	Pacific	East P
100	2019-11-04	2019	2025-11-04	12	Fall Back	post	National Mentions	111153	National	National
101	2019-11-04	2019	2025-11-04	12	Fall Back	post	Eastern Seaboard	6190	Eastern	East E
102	2019-11-04	2019	2025-11-04	12	Fall Back	post	Western Seaboard	7070	Pacific	West P
103	2019-11-04	2019	2025-11-04	12	Fall Back	post	Eastern Side of Central v Mountain	30	Central	West C
104	2019-11-04	2019	2025-11-04	12	Fall Back	post	Western Side of Central vs. Mountain	140	Mountain	East M
105	2019-11-04	2019	2025-11-04	12	Fall Back	post	Eastern Side of Central vs. East	1910	Eastern	West E
106	2019-11-04	2019	2025-11-04	12	Fall Back	post	Western Side of Central vs. East	2040	Central	East C
107	2019-11-04	2019	2025-11-04	12	Fall Back	post	East Mountain vs Pacific	10	Mountain	West M
108	2019-11-04	2019	2025-11-04	12	Fall Back	post	West Mountain vs. Pacific	540	Pacific	East P
109	2019-11-05	2019	2025-11-05	13	Fall Back	post	National Mentions	47705	National	National
110	2019-11-05	2019	2025-11-05	13	Fall Back	post	Eastern Seaboard	2670	Eastern	East E
111	2019-11-05	2019	2025-11-05	13	Fall Back	post	Western Seaboard	3400	Pacific	West P
112	2019-11-05	2019	2025-11-05	13	Fall Back	post	Eastern Side of Central v Mountain	20	Central	West C
113	2019-11-05	2019	2025-11-05	13	Fall Back	post	Western Side of Central vs. Mountain	80	Mountain	East M
114	2019-11-05	2019	2025-11-05	13	Fall Back	post	Eastern Side of Central vs. East	720	Eastern	West E
115	2019-11-05	2019	2025-11-05	13	Fall Back	post	Western Side of Central vs. East	770	Central	East C
116	2019-11-05	2019	2025-11-05	13	Fall Back	post	East Mountain vs Pacific	0	Mountain	West M
117	2019-11-05	2019	2025-11-05	13	Fall Back	post	West Mountain vs. Pacific	290	Pacific	East P
118	2019-11-06	2019	2025-11-06	14	Fall Back	post	National Mentions	53380	National	National
119	2019-11-06	2019	2025-11-06	14	Fall Back	post	Eastern Seaboard	2930	Eastern	East E
120	2019-11-06	2019	2025-11-06	14	Fall Back	post	Western Seaboard	2970	Pacific	West P
121	2019-11-06	2019	2025-11-06	14	Fall Back	post	Eastern Side of Central v Mountain	10	Central	West C
122	2019-11-06	2019	2025-11-06	14	Fall Back	post	Western Side of Central vs. Mountain	130	Mountain	East M
123	2019-11-06	2019	2025-11-06	14	Fall Back	post	Eastern Side of Central vs. East	820	Eastern	West E
124	2019-11-06	2019	2025-11-06	14	Fall Back	post	Western Side of Central vs. East	730	Central	East C
125	2019-11-06	2019	2025-11-06	14	Fall Back	post	East Mountain vs Pacific	10	Mountain	West M
126	2019-11-06	2019	2025-11-06	14	Fall Back	post	West Mountain vs. Pacific	210	Pacific	East P
127	2019-11-07	2019	2025-11-07	15	Fall Back	post	National Mentions	62511	National	National
128	2019-11-07	2019	2025-11-07	15	Fall Back	post	Eastern Seaboard	3420	Eastern	East E
129	2019-11-07	2019	2025-11-07	15	Fall Back	post	Western Seaboard	4750	Pacific	West P
130	2019-11-07	2019	2025-11-07	15	Fall Back	post	Eastern Side of Central v Mountain	70	Central	West C
131	2019-11-07	2019	2025-11-07	15	Fall Back	post	Western Side of Central vs. Mountain	70	Mountain	East M
132	2019-11-07	2019	2025-11-07	15	Fall Back	post	Eastern Side of Central vs. East	970	Eastern	West E
133	2019-11-07	2019	2025-11-07	15	Fall Back	post	Western Side of Central vs. East	1200	Central	East C
134	2019-11-07	2019	2025-11-07	15	Fall Back	post	East Mountain vs Pacific	10	Mountain	West M
135	2019-11-07	2019	2025-11-07	15	Fall Back	post	West Mountain vs. Pacific	290	Pacific	East P
136	2019-11-08	2019	2025-11-08	16	Fall Back	post	National Mentions	30495	National	National
137	2019-11-08	2019	2025-11-08	16	Fall Back	post	Eastern Seaboard	1280	Eastern	East E
138	2019-11-08	2019	2025-11-08	16	Fall Back	post	Western Seaboard	1930	Pacific	West P
139	2019-11-08	2019	2025-11-08	16	Fall Back	post	Eastern Side of Central v Mountain	10	Central	West C
140	2019-11-08	2019	2025-11-08	16	Fall Back	post	Western Side of Central vs. Mountain	20	Mountain	East M
141	2019-11-08	2019	2025-11-08	16	Fall Back	post	Eastern Side of Central vs. East	410	Eastern	West E
142	2019-11-08	2019	2025-11-08	16	Fall Back	post	Western Side of Central vs. East	620	Central	East C
143	2019-11-08	2019	2025-11-08	16	Fall Back	post	East Mountain vs Pacific	0	Mountain	West M
144	2019-11-08	2019	2025-11-08	16	Fall Back	post	West Mountain vs. Pacific	150	Pacific	East P
145	2019-11-09	2019	2025-11-09	17	Fall Back	post	National Mentions	17151	National	National
146	2019-11-09	2019	2025-11-09	17	Fall Back	post	Eastern Seaboard	910	Eastern	East E
147	2019-11-09	2019	2025-11-09	17	Fall Back	post	Western Seaboard	860	Pacific	West P
148	2019-11-09	2019	2025-11-09	17	Fall Back	post	Eastern Side of Central v Mountain	10	Central	West C
149	2019-11-09	2019	2025-11-09	17	Fall Back	post	Western Side of Central vs. Mountain	30	Mountain	East M
150	2019-11-09	2019	2025-11-09	17	Fall Back	post	Eastern Side of Central vs. East	210	Eastern	West E
151	2019-11-09	2019	2025-11-09	17	Fall Back	post	Western Side of Central vs. East	220	Central	East C
152	2019-11-09	2019	2025-11-09	17	Fall Back	post	East Mountain vs Pacific	0	Mountain	West M
153	2019-11-09	2019	2025-11-09	17	Fall Back	post	West Mountain vs. Pacific	90	Pacific	East P
154	2019-11-10	2019	2025-11-10	18	Fall Back	post	National Mentions	39246	National	National
155	2019-11-10	2019	2025-11-10	18	Fall Back	post	Eastern Seaboard	1640	Eastern	East E
156	2019-11-10	2019	2025-11-10	18	Fall Back	post	Western Seaboard	1270	Pacific	West P
157	2019-11-10	2019	2025-11-10	18	Fall Back	post	Eastern Side of Central v Mountain	0	Central	West C
158	2019-11-10	2019	2025-11-10	18	Fall Back	post	Western Side of Central vs. Mountain	60	Mountain	East M
159	2019-11-10	2019	2025-11-10	18	Fall Back	post	Eastern Side of Central vs. East	780	Eastern	West E
160	2019-11-10	2019	2025-11-10	18	Fall Back	post	Western Side of Central vs. East	610	Central	East C
161	2019-11-10	2019	2025-11-10	18	Fall Back	post	East Mountain vs Pacific	0	Mountain	West M
162	2019-11-10	2019	2025-11-10	18	Fall Back	post	West Mountain vs. Pacific	220	Pacific	East P
163	2019-11-11	2019	2025-11-11	19	Fall Back	post	National Mentions	16143	National	National
164	2019-11-11	2019	2025-11-11	19	Fall Back	post	Eastern Seaboard	750	Eastern	East E
165	2019-11-11	2019	2025-11-11	19	Fall Back	post	Western Seaboard	750	Pacific	West P
166	2019-11-11	2019	2025-11-11	19	Fall Back	post	Eastern Side of Central v Mountain	20	Central	West C
167	2019-11-11	2019	2025-11-11	19	Fall Back	post	Western Side of Central vs. Mountain	40	Mountain	East M
168	2019-11-11	2019	2025-11-11	19	Fall Back	post	Eastern Side of Central vs. East	220	Eastern	West E
169	2019-11-11	2019	2025-11-11	19	Fall Back	post	Western Side of Central vs. East	280	Central	East C
170	2019-11-11	2019	2025-11-11	19	Fall Back	post	East Mountain vs Pacific	10	Mountain	West M
171	2019-11-11	2019	2025-11-11	19	Fall Back	post	West Mountain vs. Pacific	90	Pacific	East P
172	2019-11-12	2019	2025-11-12	20	Fall Back	post	National Mentions	18144	National	National
173	2019-11-12	2019	2025-11-12	20	Fall Back	post	Eastern Seaboard	700	Eastern	East E
174	2019-11-12	2019	2025-11-12	20	Fall Back	post	Western Seaboard	1060	Pacific	West P
175	2019-11-12	2019	2025-11-12	20	Fall Back	post	Eastern Side of Central v Mountain	0	Central	West C
176	2019-11-12	2019	2025-11-12	20	Fall Back	post	Western Side of Central vs. Mountain	70	Mountain	East M
177	2019-11-12	2019	2025-11-12	20	Fall Back	post	Eastern Side of Central vs. East	360	Eastern	West E
178	2019-11-12	2019	2025-11-12	20	Fall Back	post	Western Side of Central vs. East	290	Central	East C
179	2019-11-12	2019	2025-11-12	20	Fall Back	post	East Mountain vs Pacific	0	Mountain	West M
180	2019-11-12	2019	2025-11-12	20	Fall Back	post	West Mountain vs. Pacific	60	Pacific	East P
181	2020-10-22	2020	2025-10-22	1	Fall Back	pre	National Mentions	10967	National	National
182	2020-10-22	2020	2025-10-22	1	Fall Back	pre	Eastern Seaboard	490	Eastern	East E
183	2020-10-22	2020	2025-10-22	1	Fall Back	pre	Western Seaboard	340	Pacific	West P
184	2020-10-22	2020	2025-10-22	1	Fall Back	pre	Eastern Side of Central v Mountain	0	Central	West C
185	2020-10-22	2020	2025-10-22	1	Fall Back	pre	Western Side of Central vs. Mountain	10	Mountain	East M
186	2020-10-22	2020	2025-10-22	1	Fall Back	pre	Eastern Side of Central vs. East	70	Eastern	West E
187	2020-10-22	2020	2025-10-22	1	Fall Back	pre	Western Side of Central vs. East	100	Central	East C
188	2020-10-22	2020	2025-10-22	1	Fall Back	pre	East Mountain vs Pacific	10	Mountain	West M
189	2020-10-22	2020	2025-10-22	1	Fall Back	pre	West Mountain vs. Pacific	40	Pacific	East P
190	2020-10-23	2020	2025-10-23	2	Fall Back	pre	National Mentions	10267	National	National
191	2020-10-23	2020	2025-10-23	2	Fall Back	pre	Eastern Seaboard	320	Eastern	East E
192	2020-10-23	2020	2025-10-23	2	Fall Back	pre	Western Seaboard	350	Pacific	West P
193	2020-10-23	2020	2025-10-23	2	Fall Back	pre	Eastern Side of Central v Mountain	10	Central	West C
194	2020-10-23	2020	2025-10-23	2	Fall Back	pre	Western Side of Central vs. Mountain	10	Mountain	East M
195	2020-10-23	2020	2025-10-23	2	Fall Back	pre	Eastern Side of Central vs. East	90	Eastern	West E
196	2020-10-23	2020	2025-10-23	2	Fall Back	pre	Western Side of Central vs. East	200	Central	East C
197	2020-10-23	2020	2025-10-23	2	Fall Back	pre	East Mountain vs Pacific	0	Mountain	West M
198	2020-10-23	2020	2025-10-23	2	Fall Back	pre	West Mountain vs. Pacific	50	Pacific	East P
199	2020-10-24	2020	2025-10-24	3	Fall Back	pre	National Mentions	15179	National	National
200	2020-10-24	2020	2025-10-24	3	Fall Back	pre	Eastern Seaboard	430	Eastern	East E
201	2020-10-24	2020	2025-10-24	3	Fall Back	pre	Western Seaboard	480	Pacific	West P
202	2020-10-24	2020	2025-10-24	3	Fall Back	pre	Eastern Side of Central v Mountain	0	Central	West C
203	2020-10-24	2020	2025-10-24	3	Fall Back	pre	Western Side of Central vs. Mountain	10	Mountain	East M
204	2020-10-24	2020	2025-10-24	3	Fall Back	pre	Eastern Side of Central vs. East	170	Eastern	West E
205	2020-10-24	2020	2025-10-24	3	Fall Back	pre	Western Side of Central vs. East	170	Central	East C
206	2020-10-24	2020	2025-10-24	3	Fall Back	pre	East Mountain vs Pacific	10	Mountain	West M
207	2020-10-24	2020	2025-10-24	3	Fall Back	pre	West Mountain vs. Pacific	90	Pacific	East P
208	2020-10-25	2020	2025-10-25	4	Fall Back	pre	National Mentions	13560	National	National
209	2020-10-25	2020	2025-10-25	4	Fall Back	pre	Eastern Seaboard	520	Eastern	East E
210	2020-10-25	2020	2025-10-25	4	Fall Back	pre	Western Seaboard	690	Pacific	West P
211	2020-10-25	2020	2025-10-25	4	Fall Back	pre	Eastern Side of Central v Mountain	0	Central	West C
212	2020-10-25	2020	2025-10-25	4	Fall Back	pre	Western Side of Central vs. Mountain	20	Mountain	East M
213	2020-10-25	2020	2025-10-25	4	Fall Back	pre	Eastern Side of Central vs. East	180	Eastern	West E
214	2020-10-25	2020	2025-10-25	4	Fall Back	pre	Western Side of Central vs. East	230	Central	East C
215	2020-10-25	2020	2025-10-25	4	Fall Back	pre	East Mountain vs Pacific	20	Mountain	West M
216	2020-10-25	2020	2025-10-25	4	Fall Back	pre	West Mountain vs. Pacific	20	Pacific	East P
217	2020-10-26	2020	2025-10-26	5	Fall Back	pre	National Mentions	17735	National	National
218	2020-10-26	2020	2025-10-26	5	Fall Back	pre	Eastern Seaboard	870	Eastern	East E
219	2020-10-26	2020	2025-10-26	5	Fall Back	pre	Western Seaboard	660	Pacific	West P
220	2020-10-26	2020	2025-10-26	5	Fall Back	pre	Eastern Side of Central v Mountain	0	Central	West C
221	2020-10-26	2020	2025-10-26	5	Fall Back	pre	Western Side of Central vs. Mountain	0	Mountain	East M
222	2020-10-26	2020	2025-10-26	5	Fall Back	pre	Eastern Side of Central vs. East	220	Eastern	West E
223	2020-10-26	2020	2025-10-26	5	Fall Back	pre	Western Side of Central vs. East	200	Central	East C
224	2020-10-26	2020	2025-10-26	5	Fall Back	pre	East Mountain vs Pacific	20	Mountain	West M
225	2020-10-26	2020	2025-10-26	5	Fall Back	pre	West Mountain vs. Pacific	40	Pacific	East P
226	2020-10-27	2020	2025-10-27	6	Fall Back	pre	National Mentions	19332	National	National
227	2020-10-27	2020	2025-10-27	6	Fall Back	pre	Eastern Seaboard	920	Eastern	East E
228	2020-10-27	2020	2025-10-27	6	Fall Back	pre	Western Seaboard	770	Pacific	West P
229	2020-10-27	2020	2025-10-27	6	Fall Back	pre	Eastern Side of Central v Mountain	0	Central	West C
230	2020-10-27	2020	2025-10-27	6	Fall Back	pre	Western Side of Central vs. Mountain	10	Mountain	East M
231	2020-10-27	2020	2025-10-27	6	Fall Back	pre	Eastern Side of Central vs. East	310	Eastern	West E
232	2020-10-27	2020	2025-10-27	6	Fall Back	pre	Western Side of Central vs. East	290	Central	East C
233	2020-10-27	2020	2025-10-27	6	Fall Back	pre	East Mountain vs Pacific	20	Mountain	West M
234	2020-10-27	2020	2025-10-27	6	Fall Back	pre	West Mountain vs. Pacific	70	Pacific	East P
235	2020-10-28	2020	2025-10-28	7	Fall Back	pre	National Mentions	16429	National	National
236	2020-10-28	2020	2025-10-28	7	Fall Back	pre	Eastern Seaboard	900	Eastern	East E
237	2020-10-28	2020	2025-10-28	7	Fall Back	pre	Western Seaboard	850	Pacific	West P
238	2020-10-28	2020	2025-10-28	7	Fall Back	pre	Eastern Side of Central v Mountain	10	Central	West C
239	2020-10-28	2020	2025-10-28	7	Fall Back	pre	Western Side of Central vs. Mountain	20	Mountain	East M
240	2020-10-28	2020	2025-10-28	7	Fall Back	pre	Eastern Side of Central vs. East	260	Eastern	West E
241	2020-10-28	2020	2025-10-28	7	Fall Back	pre	Western Side of Central vs. East	270	Central	East C
242	2020-10-28	2020	2025-10-28	7	Fall Back	pre	East Mountain vs Pacific	10	Mountain	West M
243	2020-10-28	2020	2025-10-28	7	Fall Back	pre	West Mountain vs. Pacific	70	Pacific	East P
244	2020-10-29	2020	2025-10-29	8	Fall Back	pre	National Mentions	28272	National	National
245	2020-10-29	2020	2025-10-29	8	Fall Back	pre	Eastern Seaboard	940	Eastern	East E
246	2020-10-29	2020	2025-10-29	8	Fall Back	pre	Western Seaboard	980	Pacific	West P
247	2020-10-29	2020	2025-10-29	8	Fall Back	pre	Eastern Side of Central v Mountain	10	Central	West C
248	2020-10-29	2020	2025-10-29	8	Fall Back	pre	Western Side of Central vs. Mountain	60	Mountain	East M
249	2020-10-29	2020	2025-10-29	8	Fall Back	pre	Eastern Side of Central vs. East	280	Eastern	West E
250	2020-10-29	2020	2025-10-29	8	Fall Back	pre	Western Side of Central vs. East	290	Central	East C
251	2020-10-29	2020	2025-10-29	8	Fall Back	pre	East Mountain vs Pacific	0	Mountain	West M
252	2020-10-29	2020	2025-10-29	8	Fall Back	pre	West Mountain vs. Pacific	120	Pacific	East P
253	2020-10-30	2020	2025-10-30	9	Fall Back	pre	National Mentions	33084	National	National
254	2020-10-30	2020	2025-10-30	9	Fall Back	pre	Eastern Seaboard	1610	Eastern	East E
255	2020-10-30	2020	2025-10-30	9	Fall Back	pre	Western Seaboard	1930	Pacific	West P
256	2020-10-30	2020	2025-10-30	9	Fall Back	pre	Eastern Side of Central v Mountain	0	Central	West C
257	2020-10-30	2020	2025-10-30	9	Fall Back	pre	Western Side of Central vs. Mountain	20	Mountain	East M
258	2020-10-30	2020	2025-10-30	9	Fall Back	pre	Eastern Side of Central vs. East	400	Eastern	West E
259	2020-10-30	2020	2025-10-30	9	Fall Back	pre	Western Side of Central vs. East	380	Central	East C
260	2020-10-30	2020	2025-10-30	9	Fall Back	pre	East Mountain vs Pacific	40	Mountain	West M
261	2020-10-30	2020	2025-10-30	9	Fall Back	pre	West Mountain vs. Pacific	70	Pacific	East P
262	2020-10-31	2020	2025-10-31	10	Fall Back	pre	National Mentions	58422	National	National
263	2020-10-31	2020	2025-10-31	10	Fall Back	pre	Eastern Seaboard	3440	Eastern	East E
264	2020-10-31	2020	2025-10-31	10	Fall Back	pre	Western Seaboard	2900	Pacific	West P
265	2020-10-31	2020	2025-10-31	10	Fall Back	pre	Eastern Side of Central v Mountain	20	Central	West C
266	2020-10-31	2020	2025-10-31	10	Fall Back	pre	Western Side of Central vs. Mountain	30	Mountain	East M
267	2020-10-31	2020	2025-10-31	10	Fall Back	pre	Eastern Side of Central vs. East	1010	Eastern	West E
268	2020-10-31	2020	2025-10-31	10	Fall Back	pre	Western Side of Central vs. East	950	Central	East C
269	2020-10-31	2020	2025-10-31	10	Fall Back	pre	East Mountain vs Pacific	60	Mountain	West M
270	2020-10-31	2020	2025-10-31	10	Fall Back	pre	West Mountain vs. Pacific	170	Pacific	East P
271	2020-11-01	2020	2025-11-01	11	Fall Back	post	National Mentions	141516	National	National
272	2020-11-01	2020	2025-11-01	11	Fall Back	post	Eastern Seaboard	8820	Eastern	East E
273	2020-11-01	2020	2025-11-01	11	Fall Back	post	Western Seaboard	8970	Pacific	West P
274	2020-11-01	2020	2025-11-01	11	Fall Back	post	Eastern Side of Central v Mountain	50	Central	West C
275	2020-11-01	2020	2025-11-01	11	Fall Back	post	Western Side of Central vs. Mountain	170	Mountain	East M
276	2020-11-01	2020	2025-11-01	11	Fall Back	post	Eastern Side of Central vs. East	2280	Eastern	West E
277	2020-11-01	2020	2025-11-01	11	Fall Back	post	Western Side of Central vs. East	2620	Central	East C
278	2020-11-01	2020	2025-11-01	11	Fall Back	post	East Mountain vs Pacific	10	Mountain	West M
279	2020-11-01	2020	2025-11-01	11	Fall Back	post	West Mountain vs. Pacific	870	Pacific	East P
280	2020-11-02	2020	2025-11-02	12	Fall Back	post	National Mentions	59134	National	National
281	2020-11-02	2020	2025-11-02	12	Fall Back	post	Eastern Seaboard	3170	Eastern	East E
282	2020-11-02	2020	2025-11-02	12	Fall Back	post	Western Seaboard	3530	Pacific	West P
283	2020-11-02	2020	2025-11-02	12	Fall Back	post	Eastern Side of Central v Mountain	50	Central	West C
284	2020-11-02	2020	2025-11-02	12	Fall Back	post	Western Side of Central vs. Mountain	70	Mountain	East M
285	2020-11-02	2020	2025-11-02	12	Fall Back	post	Eastern Side of Central vs. East	1260	Eastern	West E
286	2020-11-02	2020	2025-11-02	12	Fall Back	post	Western Side of Central vs. East	840	Central	East C
287	2020-11-02	2020	2025-11-02	12	Fall Back	post	East Mountain vs Pacific	30	Mountain	West M
288	2020-11-02	2020	2025-11-02	12	Fall Back	post	West Mountain vs. Pacific	270	Pacific	East P
289	2020-11-03	2020	2025-11-03	13	Fall Back	post	National Mentions	30690	National	National
290	2020-11-03	2020	2025-11-03	13	Fall Back	post	Eastern Seaboard	1500	Eastern	East E
291	2020-11-03	2020	2025-11-03	13	Fall Back	post	Western Seaboard	1610	Pacific	West P
292	2020-11-03	2020	2025-11-03	13	Fall Back	post	Eastern Side of Central v Mountain	20	Central	West C
293	2020-11-03	2020	2025-11-03	13	Fall Back	post	Western Side of Central vs. Mountain	20	Mountain	East M
294	2020-11-03	2020	2025-11-03	13	Fall Back	post	Eastern Side of Central vs. East	630	Eastern	West E
295	2020-11-03	2020	2025-11-03	13	Fall Back	post	Western Side of Central vs. East	370	Central	East C
296	2020-11-03	2020	2025-11-03	13	Fall Back	post	East Mountain vs Pacific	0	Mountain	West M
297	2020-11-03	2020	2025-11-03	13	Fall Back	post	West Mountain vs. Pacific	160	Pacific	East P
298	2020-11-04	2020	2025-11-04	14	Fall Back	post	National Mentions	16999	National	National
299	2020-11-04	2020	2025-11-04	14	Fall Back	post	Eastern Seaboard	790	Eastern	East E
300	2020-11-04	2020	2025-11-04	14	Fall Back	post	Western Seaboard	790	Pacific	West P
301	2020-11-04	2020	2025-11-04	14	Fall Back	post	Eastern Side of Central v Mountain	0	Central	West C
302	2020-11-04	2020	2025-11-04	14	Fall Back	post	Western Side of Central vs. Mountain	10	Mountain	East M
303	2020-11-04	2020	2025-11-04	14	Fall Back	post	Eastern Side of Central vs. East	290	Eastern	West E
304	2020-11-04	2020	2025-11-04	14	Fall Back	post	Western Side of Central vs. East	230	Central	East C
305	2020-11-04	2020	2025-11-04	14	Fall Back	post	East Mountain vs Pacific	20	Mountain	West M
306	2020-11-04	2020	2025-11-04	14	Fall Back	post	West Mountain vs. Pacific	70	Pacific	East P
307	2020-11-05	2020	2025-11-05	15	Fall Back	post	National Mentions	14869	National	National
308	2020-11-05	2020	2025-11-05	15	Fall Back	post	Eastern Seaboard	560	Eastern	East E
309	2020-11-05	2020	2025-11-05	15	Fall Back	post	Western Seaboard	750	Pacific	West P
310	2020-11-05	2020	2025-11-05	15	Fall Back	post	Eastern Side of Central v Mountain	0	Central	West C
311	2020-11-05	2020	2025-11-05	15	Fall Back	post	Western Side of Central vs. Mountain	20	Mountain	East M
312	2020-11-05	2020	2025-11-05	15	Fall Back	post	Eastern Side of Central vs. East	250	Eastern	West E
313	2020-11-05	2020	2025-11-05	15	Fall Back	post	Western Side of Central vs. East	240	Central	East C
314	2020-11-05	2020	2025-11-05	15	Fall Back	post	East Mountain vs Pacific	0	Mountain	West M
315	2020-11-05	2020	2025-11-05	15	Fall Back	post	West Mountain vs. Pacific	40	Pacific	East P
316	2020-11-06	2020	2025-11-06	16	Fall Back	post	National Mentions	16395	National	National
317	2020-11-06	2020	2025-11-06	16	Fall Back	post	Eastern Seaboard	790	Eastern	East E
318	2020-11-06	2020	2025-11-06	16	Fall Back	post	Western Seaboard	1090	Pacific	West P
319	2020-11-06	2020	2025-11-06	16	Fall Back	post	Eastern Side of Central v Mountain	10	Central	West C
320	2020-11-06	2020	2025-11-06	16	Fall Back	post	Western Side of Central vs. Mountain	0	Mountain	East M
321	2020-11-06	2020	2025-11-06	16	Fall Back	post	Eastern Side of Central vs. East	200	Eastern	West E
322	2020-11-06	2020	2025-11-06	16	Fall Back	post	Western Side of Central vs. East	270	Central	East C
323	2020-11-06	2020	2025-11-06	16	Fall Back	post	East Mountain vs Pacific	10	Mountain	West M
324	2020-11-06	2020	2025-11-06	16	Fall Back	post	West Mountain vs. Pacific	50	Pacific	East P
325	2020-11-07	2020	2025-11-07	17	Fall Back	post	National Mentions	10717	National	National
326	2020-11-07	2020	2025-11-07	17	Fall Back	post	Eastern Seaboard	550	Eastern	East E
327	2020-11-07	2020	2025-11-07	17	Fall Back	post	Western Seaboard	500	Pacific	West P
328	2020-11-07	2020	2025-11-07	17	Fall Back	post	Eastern Side of Central v Mountain	20	Central	West C
329	2020-11-07	2020	2025-11-07	17	Fall Back	post	Western Side of Central vs. Mountain	0	Mountain	East M
330	2020-11-07	2020	2025-11-07	17	Fall Back	post	Eastern Side of Central vs. East	130	Eastern	West E
331	2020-11-07	2020	2025-11-07	17	Fall Back	post	Western Side of Central vs. East	120	Central	East C
332	2020-11-07	2020	2025-11-07	17	Fall Back	post	East Mountain vs Pacific	0	Mountain	West M
333	2020-11-07	2020	2025-11-07	17	Fall Back	post	West Mountain vs. Pacific	60	Pacific	East P
334	2020-11-08	2020	2025-11-08	18	Fall Back	post	National Mentions	16088	National	National
335	2020-11-08	2020	2025-11-08	18	Fall Back	post	Eastern Seaboard	770	Eastern	East E
336	2020-11-08	2020	2025-11-08	18	Fall Back	post	Western Seaboard	790	Pacific	West P
337	2020-11-08	2020	2025-11-08	18	Fall Back	post	Eastern Side of Central v Mountain	10	Central	West C
338	2020-11-08	2020	2025-11-08	18	Fall Back	post	Western Side of Central vs. Mountain	60	Mountain	East M
339	2020-11-08	2020	2025-11-08	18	Fall Back	post	Eastern Side of Central vs. East	370	Eastern	West E
340	2020-11-08	2020	2025-11-08	18	Fall Back	post	Western Side of Central vs. East	180	Central	East C
341	2020-11-08	2020	2025-11-08	18	Fall Back	post	East Mountain vs Pacific	0	Mountain	West M
342	2020-11-08	2020	2025-11-08	18	Fall Back	post	West Mountain vs. Pacific	80	Pacific	East P
343	2020-11-09	2020	2025-11-09	19	Fall Back	post	National Mentions	32077	National	National
344	2020-11-09	2020	2025-11-09	19	Fall Back	post	Eastern Seaboard	1530	Eastern	East E
345	2020-11-09	2020	2025-11-09	19	Fall Back	post	Western Seaboard	1650	Pacific	West P
346	2020-11-09	2020	2025-11-09	19	Fall Back	post	Eastern Side of Central v Mountain	20	Central	West C
347	2020-11-09	2020	2025-11-09	19	Fall Back	post	Western Side of Central vs. Mountain	90	Mountain	East M
348	2020-11-09	2020	2025-11-09	19	Fall Back	post	Eastern Side of Central vs. East	760	Eastern	West E
349	2020-11-09	2020	2025-11-09	19	Fall Back	post	Western Side of Central vs. East	640	Central	East C
350	2020-11-09	2020	2025-11-09	19	Fall Back	post	East Mountain vs Pacific	0	Mountain	West M
351	2020-11-09	2020	2025-11-09	19	Fall Back	post	West Mountain vs. Pacific	220	Pacific	East P
352	2020-11-10	2020	2025-11-10	20	Fall Back	post	National Mentions	27130	National	National
353	2020-11-10	2020	2025-11-10	20	Fall Back	post	Eastern Seaboard	1200	Eastern	East E
354	2020-11-10	2020	2025-11-10	20	Fall Back	post	Western Seaboard	1070	Pacific	West P
355	2020-11-10	2020	2025-11-10	20	Fall Back	post	Eastern Side of Central v Mountain	0	Central	West C
356	2020-11-10	2020	2025-11-10	20	Fall Back	post	Western Side of Central vs. Mountain	40	Mountain	East M
357	2020-11-10	2020	2025-11-10	20	Fall Back	post	Eastern Side of Central vs. East	370	Eastern	West E
358	2020-11-10	2020	2025-11-10	20	Fall Back	post	Western Side of Central vs. East	310	Central	East C
359	2020-11-10	2020	2025-11-10	20	Fall Back	post	East Mountain vs Pacific	0	Mountain	West M
360	2020-11-10	2020	2025-11-10	20	Fall Back	post	West Mountain vs. Pacific	140	Pacific	East P
361	2021-10-28	2021	2025-10-28	1	Fall Back	pre	National Mentions	10690	National	National
362	2021-10-28	2021	2025-10-28	1	Fall Back	pre	Eastern Seaboard	390	Eastern	East E
363	2021-10-28	2021	2025-10-28	1	Fall Back	pre	Western Seaboard	470	Pacific	West P
364	2021-10-28	2021	2025-10-28	1	Fall Back	pre	Eastern Side of Central v Mountain	10	Central	West C
365	2021-10-28	2021	2025-10-28	1	Fall Back	pre	Western Side of Central vs. Mountain	10	Mountain	East M
366	2021-10-28	2021	2025-10-28	1	Fall Back	pre	Eastern Side of Central vs. East	50	Eastern	West E
367	2021-10-28	2021	2025-10-28	1	Fall Back	pre	Western Side of Central vs. East	140	Central	East C
368	2021-10-28	2021	2025-10-28	1	Fall Back	pre	East Mountain vs Pacific	0	Mountain	West M
369	2021-10-28	2021	2025-10-28	1	Fall Back	pre	West Mountain vs. Pacific	70	Pacific	East P
370	2021-10-29	2021	2025-10-29	2	Fall Back	pre	National Mentions	8038	National	National
371	2021-10-29	2021	2025-10-29	2	Fall Back	pre	Eastern Seaboard	250	Eastern	East E
372	2021-10-29	2021	2025-10-29	2	Fall Back	pre	Western Seaboard	210	Pacific	West P
373	2021-10-29	2021	2025-10-29	2	Fall Back	pre	Eastern Side of Central v Mountain	0	Central	West C
374	2021-10-29	2021	2025-10-29	2	Fall Back	pre	Western Side of Central vs. Mountain	0	Mountain	East M
375	2021-10-29	2021	2025-10-29	2	Fall Back	pre	Eastern Side of Central vs. East	120	Eastern	West E
376	2021-10-29	2021	2025-10-29	2	Fall Back	pre	Western Side of Central vs. East	40	Central	East C
377	2021-10-29	2021	2025-10-29	2	Fall Back	pre	East Mountain vs Pacific	0	Mountain	West M
378	2021-10-29	2021	2025-10-29	2	Fall Back	pre	West Mountain vs. Pacific	20	Pacific	East P
379	2021-10-30	2021	2025-10-30	3	Fall Back	pre	National Mentions	13091	National	National
380	2021-10-30	2021	2025-10-30	3	Fall Back	pre	Eastern Seaboard	310	Eastern	East E
381	2021-10-30	2021	2025-10-30	3	Fall Back	pre	Western Seaboard	210	Pacific	West P
382	2021-10-30	2021	2025-10-30	3	Fall Back	pre	Eastern Side of Central v Mountain	0	Central	West C
383	2021-10-30	2021	2025-10-30	3	Fall Back	pre	Western Side of Central vs. Mountain	0	Mountain	East M
384	2021-10-30	2021	2025-10-30	3	Fall Back	pre	Eastern Side of Central vs. East	140	Eastern	West E
385	2021-10-30	2021	2025-10-30	3	Fall Back	pre	Western Side of Central vs. East	100	Central	East C
386	2021-10-30	2021	2025-10-30	3	Fall Back	pre	East Mountain vs Pacific	0	Mountain	West M
387	2021-10-30	2021	2025-10-30	3	Fall Back	pre	West Mountain vs. Pacific	40	Pacific	East P
388	2021-10-31	2021	2025-10-31	4	Fall Back	pre	National Mentions	14347	National	National
389	2021-10-31	2021	2025-10-31	4	Fall Back	pre	Eastern Seaboard	390	Eastern	East E
390	2021-10-31	2021	2025-10-31	4	Fall Back	pre	Western Seaboard	340	Pacific	West P
391	2021-10-31	2021	2025-10-31	4	Fall Back	pre	Eastern Side of Central v Mountain	0	Central	West C
392	2021-10-31	2021	2025-10-31	4	Fall Back	pre	Western Side of Central vs. Mountain	0	Mountain	East M
393	2021-10-31	2021	2025-10-31	4	Fall Back	pre	Eastern Side of Central vs. East	240	Eastern	West E
394	2021-10-31	2021	2025-10-31	4	Fall Back	pre	Western Side of Central vs. East	180	Central	East C
395	2021-10-31	2021	2025-10-31	4	Fall Back	pre	East Mountain vs Pacific	10	Mountain	West M
396	2021-10-31	2021	2025-10-31	4	Fall Back	pre	West Mountain vs. Pacific	20	Pacific	East P
397	2021-11-01	2021	2025-11-01	5	Fall Back	pre	National Mentions	19612	National	National
398	2021-11-01	2021	2025-11-01	5	Fall Back	pre	Eastern Seaboard	860	Eastern	East E
399	2021-11-01	2021	2025-11-01	5	Fall Back	pre	Western Seaboard	690	Pacific	West P
400	2021-11-01	2021	2025-11-01	5	Fall Back	pre	Eastern Side of Central v Mountain	0	Central	West C
401	2021-11-01	2021	2025-11-01	5	Fall Back	pre	Western Side of Central vs. Mountain	10	Mountain	East M
402	2021-11-01	2021	2025-11-01	5	Fall Back	pre	Eastern Side of Central vs. East	260	Eastern	West E
403	2021-11-01	2021	2025-11-01	5	Fall Back	pre	Western Side of Central vs. East	250	Central	East C
404	2021-11-01	2021	2025-11-01	5	Fall Back	pre	East Mountain vs Pacific	20	Mountain	West M
405	2021-11-01	2021	2025-11-01	5	Fall Back	pre	West Mountain vs. Pacific	50	Pacific	East P
406	2021-11-02	2021	2025-11-02	6	Fall Back	pre	National Mentions	16449	National	National
407	2021-11-02	2021	2025-11-02	6	Fall Back	pre	Eastern Seaboard	900	Eastern	East E
408	2021-11-02	2021	2025-11-02	6	Fall Back	pre	Western Seaboard	670	Pacific	West P
409	2021-11-02	2021	2025-11-02	6	Fall Back	pre	Eastern Side of Central v Mountain	10	Central	West C
410	2021-11-02	2021	2025-11-02	6	Fall Back	pre	Western Side of Central vs. Mountain	10	Mountain	East M
411	2021-11-02	2021	2025-11-02	6	Fall Back	pre	Eastern Side of Central vs. East	290	Eastern	West E
412	2021-11-02	2021	2025-11-02	6	Fall Back	pre	Western Side of Central vs. East	370	Central	East C
413	2021-11-02	2021	2025-11-02	6	Fall Back	pre	East Mountain vs Pacific	10	Mountain	West M
414	2021-11-02	2021	2025-11-02	6	Fall Back	pre	West Mountain vs. Pacific	90	Pacific	East P
415	2021-11-03	2021	2025-11-03	7	Fall Back	pre	National Mentions	14217	National	National
416	2021-11-03	2021	2025-11-03	7	Fall Back	pre	Eastern Seaboard	710	Eastern	East E
417	2021-11-03	2021	2025-11-03	7	Fall Back	pre	Western Seaboard	540	Pacific	West P
418	2021-11-03	2021	2025-11-03	7	Fall Back	pre	Eastern Side of Central v Mountain	0	Central	West C
419	2021-11-03	2021	2025-11-03	7	Fall Back	pre	Western Side of Central vs. Mountain	0	Mountain	East M
420	2021-11-03	2021	2025-11-03	7	Fall Back	pre	Eastern Side of Central vs. East	250	Eastern	West E
421	2021-11-03	2021	2025-11-03	7	Fall Back	pre	Western Side of Central vs. East	230	Central	East C
422	2021-11-03	2021	2025-11-03	7	Fall Back	pre	East Mountain vs Pacific	0	Mountain	West M
423	2021-11-03	2021	2025-11-03	7	Fall Back	pre	West Mountain vs. Pacific	80	Pacific	East P
424	2021-11-04	2021	2025-11-04	8	Fall Back	pre	National Mentions	25767	National	National
425	2021-11-04	2021	2025-11-04	8	Fall Back	pre	Eastern Seaboard	970	Eastern	East E
426	2021-11-04	2021	2025-11-04	8	Fall Back	pre	Western Seaboard	1600	Pacific	West P
427	2021-11-04	2021	2025-11-04	8	Fall Back	pre	Eastern Side of Central v Mountain	30	Central	West C
428	2021-11-04	2021	2025-11-04	8	Fall Back	pre	Western Side of Central vs. Mountain	10	Mountain	East M
429	2021-11-04	2021	2025-11-04	8	Fall Back	pre	Eastern Side of Central vs. East	370	Eastern	West E
430	2021-11-04	2021	2025-11-04	8	Fall Back	pre	Western Side of Central vs. East	490	Central	East C
431	2021-11-04	2021	2025-11-04	8	Fall Back	pre	East Mountain vs Pacific	0	Mountain	West M
432	2021-11-04	2021	2025-11-04	8	Fall Back	pre	West Mountain vs. Pacific	130	Pacific	East P
433	2021-11-05	2021	2025-11-05	9	Fall Back	pre	National Mentions	32695	National	National
434	2021-11-05	2021	2025-11-05	9	Fall Back	pre	Eastern Seaboard	1800	Eastern	East E
435	2021-11-05	2021	2025-11-05	9	Fall Back	pre	Western Seaboard	1740	Pacific	West P
436	2021-11-05	2021	2025-11-05	9	Fall Back	pre	Eastern Side of Central v Mountain	10	Central	West C
437	2021-11-05	2021	2025-11-05	9	Fall Back	pre	Western Side of Central vs. Mountain	10	Mountain	East M
438	2021-11-05	2021	2025-11-05	9	Fall Back	pre	Eastern Side of Central vs. East	420	Eastern	West E
439	2021-11-05	2021	2025-11-05	9	Fall Back	pre	Western Side of Central vs. East	600	Central	East C
440	2021-11-05	2021	2025-11-05	9	Fall Back	pre	East Mountain vs Pacific	0	Mountain	West M
441	2021-11-05	2021	2025-11-05	9	Fall Back	pre	West Mountain vs. Pacific	150	Pacific	East P
442	2021-11-06	2021	2025-11-06	10	Fall Back	pre	National Mentions	68991	National	National
443	2021-11-06	2021	2025-11-06	10	Fall Back	pre	Eastern Seaboard	4000	Eastern	East E
444	2021-11-06	2021	2025-11-06	10	Fall Back	pre	Western Seaboard	3310	Pacific	West P
445	2021-11-06	2021	2025-11-06	10	Fall Back	pre	Eastern Side of Central v Mountain	20	Central	West C
446	2021-11-06	2021	2025-11-06	10	Fall Back	pre	Western Side of Central vs. Mountain	20	Mountain	East M
447	2021-11-06	2021	2025-11-06	10	Fall Back	pre	Eastern Side of Central vs. East	1570	Eastern	West E
448	2021-11-06	2021	2025-11-06	10	Fall Back	pre	Western Side of Central vs. East	1280	Central	East C
449	2021-11-06	2021	2025-11-06	10	Fall Back	pre	East Mountain vs Pacific	60	Mountain	West M
450	2021-11-06	2021	2025-11-06	10	Fall Back	pre	West Mountain vs. Pacific	400	Pacific	East P
451	2021-11-07	2021	2025-11-07	11	Fall Back	post	National Mentions	167718	National	National
452	2021-11-07	2021	2025-11-07	11	Fall Back	post	Eastern Seaboard	9880	Eastern	East E
453	2021-11-07	2021	2025-11-07	11	Fall Back	post	Western Seaboard	8900	Pacific	West P
454	2021-11-07	2021	2025-11-07	11	Fall Back	post	Eastern Side of Central v Mountain	20	Central	West C
455	2021-11-07	2021	2025-11-07	11	Fall Back	post	Western Side of Central vs. Mountain	300	Mountain	East M
456	2021-11-07	2021	2025-11-07	11	Fall Back	post	Eastern Side of Central vs. East	3320	Eastern	West E
457	2021-11-07	2021	2025-11-07	11	Fall Back	post	Western Side of Central vs. East	3680	Central	East C
458	2021-11-07	2021	2025-11-07	11	Fall Back	post	East Mountain vs Pacific	40	Mountain	West M
459	2021-11-07	2021	2025-11-07	11	Fall Back	post	West Mountain vs. Pacific	670	Pacific	East P
460	2021-11-08	2021	2025-11-08	12	Fall Back	post	National Mentions	78760	National	National
461	2021-11-08	2021	2025-11-08	12	Fall Back	post	Eastern Seaboard	3800	Eastern	East E
462	2021-11-08	2021	2025-11-08	12	Fall Back	post	Western Seaboard	3950	Pacific	West P
463	2021-11-08	2021	2025-11-08	12	Fall Back	post	Eastern Side of Central v Mountain	30	Central	West C
464	2021-11-08	2021	2025-11-08	12	Fall Back	post	Western Side of Central vs. Mountain	90	Mountain	East M
465	2021-11-08	2021	2025-11-08	12	Fall Back	post	Eastern Side of Central vs. East	1660	Eastern	West E
466	2021-11-08	2021	2025-11-08	12	Fall Back	post	Western Side of Central vs. East	1270	Central	East C
467	2021-11-08	2021	2025-11-08	12	Fall Back	post	East Mountain vs Pacific	20	Mountain	West M
468	2021-11-08	2021	2025-11-08	12	Fall Back	post	West Mountain vs. Pacific	390	Pacific	East P
469	2021-11-09	2021	2025-11-09	13	Fall Back	post	National Mentions	52355	National	National
470	2021-11-09	2021	2025-11-09	13	Fall Back	post	Eastern Seaboard	2170	Eastern	East E
471	2021-11-09	2021	2025-11-09	13	Fall Back	post	Western Seaboard	2790	Pacific	West P
472	2021-11-09	2021	2025-11-09	13	Fall Back	post	Eastern Side of Central v Mountain	20	Central	West C
473	2021-11-09	2021	2025-11-09	13	Fall Back	post	Western Side of Central vs. Mountain	70	Mountain	East M
474	2021-11-09	2021	2025-11-09	13	Fall Back	post	Eastern Side of Central vs. East	930	Eastern	West E
475	2021-11-09	2021	2025-11-09	13	Fall Back	post	Western Side of Central vs. East	750	Central	East C
476	2021-11-09	2021	2025-11-09	13	Fall Back	post	East Mountain vs Pacific	10	Mountain	West M
477	2021-11-09	2021	2025-11-09	13	Fall Back	post	West Mountain vs. Pacific	230	Pacific	East P
478	2021-11-10	2021	2025-11-10	14	Fall Back	post	National Mentions	59211	National	National
479	2021-11-10	2021	2025-11-10	14	Fall Back	post	Eastern Seaboard	2560	Eastern	East E
480	2021-11-10	2021	2025-11-10	14	Fall Back	post	Western Seaboard	2940	Pacific	West P
481	2021-11-10	2021	2025-11-10	14	Fall Back	post	Eastern Side of Central v Mountain	30	Central	West C
482	2021-11-10	2021	2025-11-10	14	Fall Back	post	Western Side of Central vs. Mountain	90	Mountain	East M
483	2021-11-10	2021	2025-11-10	14	Fall Back	post	Eastern Side of Central vs. East	1020	Eastern	West E
484	2021-11-10	2021	2025-11-10	14	Fall Back	post	Western Side of Central vs. East	1080	Central	East C
485	2021-11-10	2021	2025-11-10	14	Fall Back	post	East Mountain vs Pacific	0	Mountain	West M
486	2021-11-10	2021	2025-11-10	14	Fall Back	post	West Mountain vs. Pacific	180	Pacific	East P
487	2021-11-11	2021	2025-11-11	15	Fall Back	post	National Mentions	22741	National	National
488	2021-11-11	2021	2025-11-11	15	Fall Back	post	Eastern Seaboard	840	Eastern	East E
489	2021-11-11	2021	2025-11-11	15	Fall Back	post	Western Seaboard	860	Pacific	West P
490	2021-11-11	2021	2025-11-11	15	Fall Back	post	Eastern Side of Central v Mountain	0	Central	West C
491	2021-11-11	2021	2025-11-11	15	Fall Back	post	Western Side of Central vs. Mountain	20	Mountain	East M
492	2021-11-11	2021	2025-11-11	15	Fall Back	post	Eastern Side of Central vs. East	400	Eastern	West E
493	2021-11-11	2021	2025-11-11	15	Fall Back	post	Western Side of Central vs. East	220	Central	East C
494	2021-11-11	2021	2025-11-11	15	Fall Back	post	East Mountain vs Pacific	0	Mountain	West M
495	2021-11-11	2021	2025-11-11	15	Fall Back	post	West Mountain vs. Pacific	80	Pacific	East P
496	2021-11-12	2021	2025-11-12	16	Fall Back	post	National Mentions	16238	National	National
497	2021-11-12	2021	2025-11-12	16	Fall Back	post	Eastern Seaboard	600	Eastern	East E
498	2021-11-12	2021	2025-11-12	16	Fall Back	post	Western Seaboard	590	Pacific	West P
499	2021-11-12	2021	2025-11-12	16	Fall Back	post	Eastern Side of Central v Mountain	10	Central	West C
500	2021-11-12	2021	2025-11-12	16	Fall Back	post	Western Side of Central vs. Mountain	0	Mountain	East M
501	2021-11-12	2021	2025-11-12	16	Fall Back	post	Eastern Side of Central vs. East	290	Eastern	West E
502	2021-11-12	2021	2025-11-12	16	Fall Back	post	Western Side of Central vs. East	190	Central	East C
503	2021-11-12	2021	2025-11-12	16	Fall Back	post	East Mountain vs Pacific	0	Mountain	West M
504	2021-11-12	2021	2025-11-12	16	Fall Back	post	West Mountain vs. Pacific	50	Pacific	East P
505	2021-11-13	2021	2025-11-13	17	Fall Back	post	National Mentions	17863	National	National
506	2021-11-13	2021	2025-11-13	17	Fall Back	post	Eastern Seaboard	720	Eastern	East E
507	2021-11-13	2021	2025-11-13	17	Fall Back	post	Western Seaboard	780	Pacific	West P
508	2021-11-13	2021	2025-11-13	17	Fall Back	post	Eastern Side of Central v Mountain	10	Central	West C
509	2021-11-13	2021	2025-11-13	17	Fall Back	post	Western Side of Central vs. Mountain	30	Mountain	East M
510	2021-11-13	2021	2025-11-13	17	Fall Back	post	Eastern Side of Central vs. East	240	Eastern	West E
511	2021-11-13	2021	2025-11-13	17	Fall Back	post	Western Side of Central vs. East	250	Central	East C
512	2021-11-13	2021	2025-11-13	17	Fall Back	post	East Mountain vs Pacific	10	Mountain	West M
513	2021-11-13	2021	2025-11-13	17	Fall Back	post	West Mountain vs. Pacific	100	Pacific	East P
514	2021-11-14	2021	2025-11-14	18	Fall Back	post	National Mentions	16658	National	National
515	2021-11-14	2021	2025-11-14	18	Fall Back	post	Eastern Seaboard	820	Eastern	East E
516	2021-11-14	2021	2025-11-14	18	Fall Back	post	Western Seaboard	770	Pacific	West P
517	2021-11-14	2021	2025-11-14	18	Fall Back	post	Eastern Side of Central v Mountain	10	Central	West C
518	2021-11-14	2021	2025-11-14	18	Fall Back	post	Western Side of Central vs. Mountain	0	Mountain	East M
519	2021-11-14	2021	2025-11-14	18	Fall Back	post	Eastern Side of Central vs. East	310	Eastern	West E
520	2021-11-14	2021	2025-11-14	18	Fall Back	post	Western Side of Central vs. East	220	Central	East C
521	2021-11-14	2021	2025-11-14	18	Fall Back	post	East Mountain vs Pacific	0	Mountain	West M
522	2021-11-14	2021	2025-11-14	18	Fall Back	post	West Mountain vs. Pacific	50	Pacific	East P
523	2021-11-15	2021	2025-11-15	19	Fall Back	post	National Mentions	12951	National	National
524	2021-11-15	2021	2025-11-15	19	Fall Back	post	Eastern Seaboard	440	Eastern	East E
525	2021-11-15	2021	2025-11-15	19	Fall Back	post	Western Seaboard	460	Pacific	West P
526	2021-11-15	2021	2025-11-15	19	Fall Back	post	Eastern Side of Central v Mountain	0	Central	West C
527	2021-11-15	2021	2025-11-15	19	Fall Back	post	Western Side of Central vs. Mountain	0	Mountain	East M
528	2021-11-15	2021	2025-11-15	19	Fall Back	post	Eastern Side of Central vs. East	190	Eastern	West E
529	2021-11-15	2021	2025-11-15	19	Fall Back	post	Western Side of Central vs. East	190	Central	East C
530	2021-11-15	2021	2025-11-15	19	Fall Back	post	East Mountain vs Pacific	0	Mountain	West M
531	2021-11-15	2021	2025-11-15	19	Fall Back	post	West Mountain vs. Pacific	30	Pacific	East P
532	2021-11-16	2021	2025-11-16	20	Fall Back	post	National Mentions	20807	National	National
533	2021-11-16	2021	2025-11-16	20	Fall Back	post	Eastern Seaboard	890	Eastern	East E
534	2021-11-16	2021	2025-11-16	20	Fall Back	post	Western Seaboard	820	Pacific	West P
535	2021-11-16	2021	2025-11-16	20	Fall Back	post	Eastern Side of Central v Mountain	0	Central	West C
536	2021-11-16	2021	2025-11-16	20	Fall Back	post	Western Side of Central vs. Mountain	40	Mountain	East M
537	2021-11-16	2021	2025-11-16	20	Fall Back	post	Eastern Side of Central vs. East	510	Eastern	West E
538	2021-11-16	2021	2025-11-16	20	Fall Back	post	Western Side of Central vs. East	350	Central	East C
539	2021-11-16	2021	2025-11-16	20	Fall Back	post	East Mountain vs Pacific	0	Mountain	West M
540	2021-11-16	2021	2025-11-16	20	Fall Back	post	West Mountain vs. Pacific	70	Pacific	East P
541	2022-10-27	2022	2025-10-27	1	Fall Back	pre	National Mentions	9460	National	National
542	2022-10-27	2022	2025-10-27	1	Fall Back	pre	Eastern Seaboard	260	Eastern	East E
543	2022-10-27	2022	2025-10-27	1	Fall Back	pre	Western Seaboard	250	Pacific	West P
544	2022-10-27	2022	2025-10-27	1	Fall Back	pre	Eastern Side of Central v Mountain	0	Central	West C
545	2022-10-27	2022	2025-10-27	1	Fall Back	pre	Western Side of Central vs. Mountain	10	Mountain	East M
546	2022-10-27	2022	2025-10-27	1	Fall Back	pre	Eastern Side of Central vs. East	60	Eastern	West E
547	2022-10-27	2022	2025-10-27	1	Fall Back	pre	Western Side of Central vs. East	70	Central	East C
548	2022-10-27	2022	2025-10-27	1	Fall Back	pre	East Mountain vs Pacific	0	Mountain	West M
549	2022-10-27	2022	2025-10-27	1	Fall Back	pre	West Mountain vs. Pacific	80	Pacific	East P
550	2022-10-28	2022	2025-10-28	2	Fall Back	pre	National Mentions	7741	National	National
551	2022-10-28	2022	2025-10-28	2	Fall Back	pre	Eastern Seaboard	240	Eastern	East E
552	2022-10-28	2022	2025-10-28	2	Fall Back	pre	Western Seaboard	130	Pacific	West P
553	2022-10-28	2022	2025-10-28	2	Fall Back	pre	Eastern Side of Central v Mountain	0	Central	West C
554	2022-10-28	2022	2025-10-28	2	Fall Back	pre	Western Side of Central vs. Mountain	0	Mountain	East M
555	2022-10-28	2022	2025-10-28	2	Fall Back	pre	Eastern Side of Central vs. East	80	Eastern	West E
556	2022-10-28	2022	2025-10-28	2	Fall Back	pre	Western Side of Central vs. East	120	Central	East C
557	2022-10-28	2022	2025-10-28	2	Fall Back	pre	East Mountain vs Pacific	0	Mountain	West M
558	2022-10-28	2022	2025-10-28	2	Fall Back	pre	West Mountain vs. Pacific	10	Pacific	East P
559	2022-10-29	2022	2025-10-29	3	Fall Back	pre	National Mentions	9423	National	National
560	2022-10-29	2022	2025-10-29	3	Fall Back	pre	Eastern Seaboard	250	Eastern	East E
561	2022-10-29	2022	2025-10-29	3	Fall Back	pre	Western Seaboard	240	Pacific	West P
562	2022-10-29	2022	2025-10-29	3	Fall Back	pre	Eastern Side of Central v Mountain	10	Central	West C
563	2022-10-29	2022	2025-10-29	3	Fall Back	pre	Western Side of Central vs. Mountain	0	Mountain	East M
564	2022-10-29	2022	2025-10-29	3	Fall Back	pre	Eastern Side of Central vs. East	40	Eastern	West E
565	2022-10-29	2022	2025-10-29	3	Fall Back	pre	Western Side of Central vs. East	100	Central	East C
566	2022-10-29	2022	2025-10-29	3	Fall Back	pre	East Mountain vs Pacific	0	Mountain	West M
567	2022-10-29	2022	2025-10-29	3	Fall Back	pre	West Mountain vs. Pacific	40	Pacific	East P
568	2022-10-30	2022	2025-10-30	4	Fall Back	pre	National Mentions	12003	National	National
569	2022-10-30	2022	2025-10-30	4	Fall Back	pre	Eastern Seaboard	440	Eastern	East E
570	2022-10-30	2022	2025-10-30	4	Fall Back	pre	Western Seaboard	300	Pacific	West P
571	2022-10-30	2022	2025-10-30	4	Fall Back	pre	Eastern Side of Central v Mountain	0	Central	West C
572	2022-10-30	2022	2025-10-30	4	Fall Back	pre	Western Side of Central vs. Mountain	10	Mountain	East M
573	2022-10-30	2022	2025-10-30	4	Fall Back	pre	Eastern Side of Central vs. East	140	Eastern	West E
574	2022-10-30	2022	2025-10-30	4	Fall Back	pre	Western Side of Central vs. East	190	Central	East C
575	2022-10-30	2022	2025-10-30	4	Fall Back	pre	East Mountain vs Pacific	0	Mountain	West M
576	2022-10-30	2022	2025-10-30	4	Fall Back	pre	West Mountain vs. Pacific	20	Pacific	East P
577	2022-10-31	2022	2025-10-31	5	Fall Back	pre	National Mentions	10281	National	National
578	2022-10-31	2022	2025-10-31	5	Fall Back	pre	Eastern Seaboard	420	Eastern	East E
579	2022-10-31	2022	2025-10-31	5	Fall Back	pre	Western Seaboard	240	Pacific	West P
580	2022-10-31	2022	2025-10-31	5	Fall Back	pre	Eastern Side of Central v Mountain	0	Central	West C
581	2022-10-31	2022	2025-10-31	5	Fall Back	pre	Western Side of Central vs. Mountain	0	Mountain	East M
582	2022-10-31	2022	2025-10-31	5	Fall Back	pre	Eastern Side of Central vs. East	90	Eastern	West E
583	2022-10-31	2022	2025-10-31	5	Fall Back	pre	Western Side of Central vs. East	100	Central	East C
584	2022-10-31	2022	2025-10-31	5	Fall Back	pre	East Mountain vs Pacific	0	Mountain	West M
585	2022-10-31	2022	2025-10-31	5	Fall Back	pre	West Mountain vs. Pacific	10	Pacific	East P
586	2022-11-01	2022	2025-11-01	6	Fall Back	pre	National Mentions	13936	National	National
587	2022-11-01	2022	2025-11-01	6	Fall Back	pre	Eastern Seaboard	730	Eastern	East E
588	2022-11-01	2022	2025-11-01	6	Fall Back	pre	Western Seaboard	520	Pacific	West P
589	2022-11-01	2022	2025-11-01	6	Fall Back	pre	Eastern Side of Central v Mountain	10	Central	West C
590	2022-11-01	2022	2025-11-01	6	Fall Back	pre	Western Side of Central vs. Mountain	10	Mountain	East M
591	2022-11-01	2022	2025-11-01	6	Fall Back	pre	Eastern Side of Central vs. East	140	Eastern	West E
592	2022-11-01	2022	2025-11-01	6	Fall Back	pre	Western Side of Central vs. East	130	Central	East C
593	2022-11-01	2022	2025-11-01	6	Fall Back	pre	East Mountain vs Pacific	0	Mountain	West M
594	2022-11-01	2022	2025-11-01	6	Fall Back	pre	West Mountain vs. Pacific	40	Pacific	East P
595	2022-11-02	2022	2025-11-02	7	Fall Back	pre	National Mentions	16820	National	National
596	2022-11-02	2022	2025-11-02	7	Fall Back	pre	Eastern Seaboard	840	Eastern	East E
597	2022-11-02	2022	2025-11-02	7	Fall Back	pre	Western Seaboard	520	Pacific	West P
598	2022-11-02	2022	2025-11-02	7	Fall Back	pre	Eastern Side of Central v Mountain	0	Central	West C
599	2022-11-02	2022	2025-11-02	7	Fall Back	pre	Western Side of Central vs. Mountain	10	Mountain	East M
600	2022-11-02	2022	2025-11-02	7	Fall Back	pre	Eastern Side of Central vs. East	240	Eastern	West E
601	2022-11-02	2022	2025-11-02	7	Fall Back	pre	Western Side of Central vs. East	270	Central	East C
602	2022-11-02	2022	2025-11-02	7	Fall Back	pre	East Mountain vs Pacific	0	Mountain	West M
603	2022-11-02	2022	2025-11-02	7	Fall Back	pre	West Mountain vs. Pacific	10	Pacific	East P
604	2022-11-03	2022	2025-11-03	8	Fall Back	pre	National Mentions	20520	National	National
605	2022-11-03	2022	2025-11-03	8	Fall Back	pre	Eastern Seaboard	860	Eastern	East E
606	2022-11-03	2022	2025-11-03	8	Fall Back	pre	Western Seaboard	680	Pacific	West P
607	2022-11-03	2022	2025-11-03	8	Fall Back	pre	Eastern Side of Central v Mountain	10	Central	West C
608	2022-11-03	2022	2025-11-03	8	Fall Back	pre	Western Side of Central vs. Mountain	0	Mountain	East M
609	2022-11-03	2022	2025-11-03	8	Fall Back	pre	Eastern Side of Central vs. East	180	Eastern	West E
610	2022-11-03	2022	2025-11-03	8	Fall Back	pre	Western Side of Central vs. East	370	Central	East C
611	2022-11-03	2022	2025-11-03	8	Fall Back	pre	East Mountain vs Pacific	0	Mountain	West M
612	2022-11-03	2022	2025-11-03	8	Fall Back	pre	West Mountain vs. Pacific	60	Pacific	East P
613	2022-11-04	2022	2025-11-04	9	Fall Back	pre	National Mentions	38132	National	National
614	2022-11-04	2022	2025-11-04	9	Fall Back	pre	Eastern Seaboard	1360	Eastern	East E
615	2022-11-04	2022	2025-11-04	9	Fall Back	pre	Western Seaboard	1340	Pacific	West P
616	2022-11-04	2022	2025-11-04	9	Fall Back	pre	Eastern Side of Central v Mountain	30	Central	West C
617	2022-11-04	2022	2025-11-04	9	Fall Back	pre	Western Side of Central vs. Mountain	30	Mountain	East M
618	2022-11-04	2022	2025-11-04	9	Fall Back	pre	Eastern Side of Central vs. East	550	Eastern	West E
619	2022-11-04	2022	2025-11-04	9	Fall Back	pre	Western Side of Central vs. East	680	Central	East C
620	2022-11-04	2022	2025-11-04	9	Fall Back	pre	East Mountain vs Pacific	20	Mountain	West M
621	2022-11-04	2022	2025-11-04	9	Fall Back	pre	West Mountain vs. Pacific	160	Pacific	East P
622	2022-11-05	2022	2025-11-05	10	Fall Back	pre	National Mentions	57280	National	National
623	2022-11-05	2022	2025-11-05	10	Fall Back	pre	Eastern Seaboard	2850	Eastern	East E
624	2022-11-05	2022	2025-11-05	10	Fall Back	pre	Western Seaboard	2310	Pacific	West P
625	2022-11-05	2022	2025-11-05	10	Fall Back	pre	Eastern Side of Central v Mountain	50	Central	West C
626	2022-11-05	2022	2025-11-05	10	Fall Back	pre	Western Side of Central vs. Mountain	80	Mountain	East M
627	2022-11-05	2022	2025-11-05	10	Fall Back	pre	Eastern Side of Central vs. East	970	Eastern	West E
628	2022-11-05	2022	2025-11-05	10	Fall Back	pre	Western Side of Central vs. East	1000	Central	East C
629	2022-11-05	2022	2025-11-05	10	Fall Back	pre	East Mountain vs Pacific	50	Mountain	West M
630	2022-11-05	2022	2025-11-05	10	Fall Back	pre	West Mountain vs. Pacific	160	Pacific	East P
631	2022-11-06	2022	2025-11-06	11	Fall Back	post	National Mentions	115201	National	National
632	2022-11-06	2022	2025-11-06	11	Fall Back	post	Eastern Seaboard	6360	Eastern	East E
633	2022-11-06	2022	2025-11-06	11	Fall Back	post	Western Seaboard	6290	Pacific	West P
634	2022-11-06	2022	2025-11-06	11	Fall Back	post	Eastern Side of Central v Mountain	40	Central	West C
635	2022-11-06	2022	2025-11-06	11	Fall Back	post	Western Side of Central vs. Mountain	110	Mountain	East M
636	2022-11-06	2022	2025-11-06	11	Fall Back	post	Eastern Side of Central vs. East	1890	Eastern	West E
637	2022-11-06	2022	2025-11-06	11	Fall Back	post	Western Side of Central vs. East	1860	Central	East C
638	2022-11-06	2022	2025-11-06	11	Fall Back	post	East Mountain vs Pacific	10	Mountain	West M
639	2022-11-06	2022	2025-11-06	11	Fall Back	post	West Mountain vs. Pacific	520	Pacific	East P
640	2022-11-07	2022	2025-11-07	12	Fall Back	post	National Mentions	49472	National	National
641	2022-11-07	2022	2025-11-07	12	Fall Back	post	Eastern Seaboard	2620	Eastern	East E
642	2022-11-07	2022	2025-11-07	12	Fall Back	post	Western Seaboard	2420	Pacific	West P
643	2022-11-07	2022	2025-11-07	12	Fall Back	post	Eastern Side of Central v Mountain	10	Central	West C
644	2022-11-07	2022	2025-11-07	12	Fall Back	post	Western Side of Central vs. Mountain	40	Mountain	East M
645	2022-11-07	2022	2025-11-07	12	Fall Back	post	Eastern Side of Central vs. East	720	Eastern	West E
646	2022-11-07	2022	2025-11-07	12	Fall Back	post	Western Side of Central vs. East	940	Central	East C
647	2022-11-07	2022	2025-11-07	12	Fall Back	post	East Mountain vs Pacific	0	Mountain	West M
648	2022-11-07	2022	2025-11-07	12	Fall Back	post	West Mountain vs. Pacific	190	Pacific	East P
649	2022-11-08	2022	2025-11-08	13	Fall Back	post	National Mentions	29626	National	National
650	2022-11-08	2022	2025-11-08	13	Fall Back	post	Eastern Seaboard	1490	Eastern	East E
651	2022-11-08	2022	2025-11-08	13	Fall Back	post	Western Seaboard	1090	Pacific	West P
652	2022-11-08	2022	2025-11-08	13	Fall Back	post	Eastern Side of Central v Mountain	10	Central	West C
653	2022-11-08	2022	2025-11-08	13	Fall Back	post	Western Side of Central vs. Mountain	50	Mountain	East M
654	2022-11-08	2022	2025-11-08	13	Fall Back	post	Eastern Side of Central vs. East	480	Eastern	West E
655	2022-11-08	2022	2025-11-08	13	Fall Back	post	Western Side of Central vs. East	440	Central	East C
656	2022-11-08	2022	2025-11-08	13	Fall Back	post	East Mountain vs Pacific	10	Mountain	West M
657	2022-11-08	2022	2025-11-08	13	Fall Back	post	West Mountain vs. Pacific	90	Pacific	East P
658	2022-11-09	2022	2025-11-09	14	Fall Back	post	National Mentions	24229	National	National
659	2022-11-09	2022	2025-11-09	14	Fall Back	post	Eastern Seaboard	1000	Eastern	East E
660	2022-11-09	2022	2025-11-09	14	Fall Back	post	Western Seaboard	840	Pacific	West P
661	2022-11-09	2022	2025-11-09	14	Fall Back	post	Eastern Side of Central v Mountain	0	Central	West C
662	2022-11-09	2022	2025-11-09	14	Fall Back	post	Western Side of Central vs. Mountain	20	Mountain	East M
663	2022-11-09	2022	2025-11-09	14	Fall Back	post	Eastern Side of Central vs. East	390	Eastern	West E
664	2022-11-09	2022	2025-11-09	14	Fall Back	post	Western Side of Central vs. East	320	Central	East C
665	2022-11-09	2022	2025-11-09	14	Fall Back	post	East Mountain vs Pacific	10	Mountain	West M
666	2022-11-09	2022	2025-11-09	14	Fall Back	post	West Mountain vs. Pacific	110	Pacific	East P
667	2022-11-10	2022	2025-11-10	15	Fall Back	post	National Mentions	25303	National	National
668	2022-11-10	2022	2025-11-10	15	Fall Back	post	Eastern Seaboard	1160	Eastern	East E
669	2022-11-10	2022	2025-11-10	15	Fall Back	post	Western Seaboard	950	Pacific	West P
670	2022-11-10	2022	2025-11-10	15	Fall Back	post	Eastern Side of Central v Mountain	10	Central	West C
671	2022-11-10	2022	2025-11-10	15	Fall Back	post	Western Side of Central vs. Mountain	40	Mountain	East M
672	2022-11-10	2022	2025-11-10	15	Fall Back	post	Eastern Side of Central vs. East	540	Eastern	West E
673	2022-11-10	2022	2025-11-10	15	Fall Back	post	Western Side of Central vs. East	280	Central	East C
674	2022-11-10	2022	2025-11-10	15	Fall Back	post	East Mountain vs Pacific	10	Mountain	West M
675	2022-11-10	2022	2025-11-10	15	Fall Back	post	West Mountain vs. Pacific	100	Pacific	East P
676	2022-11-11	2022	2025-11-11	16	Fall Back	post	National Mentions	20407	National	National
677	2022-11-11	2022	2025-11-11	16	Fall Back	post	Eastern Seaboard	1010	Eastern	East E
678	2022-11-11	2022	2025-11-11	16	Fall Back	post	Western Seaboard	720	Pacific	West P
679	2022-11-11	2022	2025-11-11	16	Fall Back	post	Eastern Side of Central v Mountain	30	Central	West C
680	2022-11-11	2022	2025-11-11	16	Fall Back	post	Western Side of Central vs. Mountain	20	Mountain	East M
681	2022-11-11	2022	2025-11-11	16	Fall Back	post	Eastern Side of Central vs. East	430	Eastern	West E
682	2022-11-11	2022	2025-11-11	16	Fall Back	post	Western Side of Central vs. East	180	Central	East C
683	2022-11-11	2022	2025-11-11	16	Fall Back	post	East Mountain vs Pacific	0	Mountain	West M
684	2022-11-11	2022	2025-11-11	16	Fall Back	post	West Mountain vs. Pacific	100	Pacific	East P
685	2022-11-12	2022	2025-11-12	17	Fall Back	post	National Mentions	13005	National	National
686	2022-11-12	2022	2025-11-12	17	Fall Back	post	Eastern Seaboard	660	Eastern	East E
687	2022-11-12	2022	2025-11-12	17	Fall Back	post	Western Seaboard	470	Pacific	West P
688	2022-11-12	2022	2025-11-12	17	Fall Back	post	Eastern Side of Central v Mountain	10	Central	West C
689	2022-11-12	2022	2025-11-12	17	Fall Back	post	Western Side of Central vs. Mountain	20	Mountain	East M
690	2022-11-12	2022	2025-11-12	17	Fall Back	post	Eastern Side of Central vs. East	260	Eastern	West E
691	2022-11-12	2022	2025-11-12	17	Fall Back	post	Western Side of Central vs. East	270	Central	East C
692	2022-11-12	2022	2025-11-12	17	Fall Back	post	East Mountain vs Pacific	0	Mountain	West M
693	2022-11-12	2022	2025-11-12	17	Fall Back	post	West Mountain vs. Pacific	70	Pacific	East P
694	2022-11-13	2022	2025-11-13	18	Fall Back	post	National Mentions	9017	National	National
695	2022-11-13	2022	2025-11-13	18	Fall Back	post	Eastern Seaboard	390	Eastern	East E
696	2022-11-13	2022	2025-11-13	18	Fall Back	post	Western Seaboard	250	Pacific	West P
697	2022-11-13	2022	2025-11-13	18	Fall Back	post	Eastern Side of Central v Mountain	10	Central	West C
698	2022-11-13	2022	2025-11-13	18	Fall Back	post	Western Side of Central vs. Mountain	0	Mountain	East M
699	2022-11-13	2022	2025-11-13	18	Fall Back	post	Eastern Side of Central vs. East	110	Eastern	West E
700	2022-11-13	2022	2025-11-13	18	Fall Back	post	Western Side of Central vs. East	90	Central	East C
701	2022-11-13	2022	2025-11-13	18	Fall Back	post	East Mountain vs Pacific	0	Mountain	West M
702	2022-11-13	2022	2025-11-13	18	Fall Back	post	West Mountain vs. Pacific	30	Pacific	East P
703	2022-11-14	2022	2025-11-14	19	Fall Back	post	National Mentions	9575	National	National
704	2022-11-14	2022	2025-11-14	19	Fall Back	post	Eastern Seaboard	350	Eastern	East E
705	2022-11-14	2022	2025-11-14	19	Fall Back	post	Western Seaboard	310	Pacific	West P
706	2022-11-14	2022	2025-11-14	19	Fall Back	post	Eastern Side of Central v Mountain	0	Central	West C
707	2022-11-14	2022	2025-11-14	19	Fall Back	post	Western Side of Central vs. Mountain	0	Mountain	East M
708	2022-11-14	2022	2025-11-14	19	Fall Back	post	Eastern Side of Central vs. East	140	Eastern	West E
709	2022-11-14	2022	2025-11-14	19	Fall Back	post	Western Side of Central vs. East	140	Central	East C
710	2022-11-14	2022	2025-11-14	19	Fall Back	post	East Mountain vs Pacific	0	Mountain	West M
711	2022-11-14	2022	2025-11-14	19	Fall Back	post	West Mountain vs. Pacific	10	Pacific	East P
712	2022-11-15	2022	2025-11-15	20	Fall Back	post	National Mentions	11398	National	National
713	2022-11-15	2022	2025-11-15	20	Fall Back	post	Eastern Seaboard	320	Eastern	East E
714	2022-11-15	2022	2025-11-15	20	Fall Back	post	Western Seaboard	350	Pacific	West P
715	2022-11-15	2022	2025-11-15	20	Fall Back	post	Eastern Side of Central v Mountain	0	Central	West C
716	2022-11-15	2022	2025-11-15	20	Fall Back	post	Western Side of Central vs. Mountain	0	Mountain	East M
717	2022-11-15	2022	2025-11-15	20	Fall Back	post	Eastern Side of Central vs. East	150	Eastern	West E
718	2022-11-15	2022	2025-11-15	20	Fall Back	post	Western Side of Central vs. East	170	Central	East C
719	2022-11-15	2022	2025-11-15	20	Fall Back	post	East Mountain vs Pacific	0	Mountain	West M
720	2022-11-15	2022	2025-11-15	20	Fall Back	post	West Mountain vs. Pacific	30	Pacific	East P
721	2023-10-26	2023	2025-10-26	1	Fall Back	pre	National Mentions	7766	National	National
722	2023-10-26	2023	2025-10-26	1	Fall Back	pre	Eastern Seaboard	210	Eastern	East E
723	2023-10-26	2023	2025-10-26	1	Fall Back	pre	Western Seaboard	90	Pacific	West P
724	2023-10-26	2023	2025-10-26	1	Fall Back	pre	Eastern Side of Central v Mountain	0	Central	West C
725	2023-10-26	2023	2025-10-26	1	Fall Back	pre	Western Side of Central vs. Mountain	0	Mountain	East M
726	2023-10-26	2023	2025-10-26	1	Fall Back	pre	Eastern Side of Central vs. East	100	Eastern	West E
727	2023-10-26	2023	2025-10-26	1	Fall Back	pre	Western Side of Central vs. East	80	Central	East C
728	2023-10-26	2023	2025-10-26	1	Fall Back	pre	East Mountain vs Pacific	0	Mountain	West M
729	2023-10-26	2023	2025-10-26	1	Fall Back	pre	West Mountain vs. Pacific	20	Pacific	East P
730	2023-10-27	2023	2025-10-27	2	Fall Back	pre	National Mentions	8099	National	National
731	2023-10-27	2023	2025-10-27	2	Fall Back	pre	Eastern Seaboard	190	Eastern	East E
732	2023-10-27	2023	2025-10-27	2	Fall Back	pre	Western Seaboard	90	Pacific	West P
733	2023-10-27	2023	2025-10-27	2	Fall Back	pre	Eastern Side of Central v Mountain	0	Central	West C
734	2023-10-27	2023	2025-10-27	2	Fall Back	pre	Western Side of Central vs. Mountain	10	Mountain	East M
735	2023-10-27	2023	2025-10-27	2	Fall Back	pre	Eastern Side of Central vs. East	80	Eastern	West E
736	2023-10-27	2023	2025-10-27	2	Fall Back	pre	Western Side of Central vs. East	40	Central	East C
737	2023-10-27	2023	2025-10-27	2	Fall Back	pre	East Mountain vs Pacific	0	Mountain	West M
738	2023-10-27	2023	2025-10-27	2	Fall Back	pre	West Mountain vs. Pacific	20	Pacific	East P
739	2023-10-28	2023	2025-10-28	3	Fall Back	pre	National Mentions	9578	National	National
740	2023-10-28	2023	2025-10-28	3	Fall Back	pre	Eastern Seaboard	160	Eastern	East E
741	2023-10-28	2023	2025-10-28	3	Fall Back	pre	Western Seaboard	210	Pacific	West P
742	2023-10-28	2023	2025-10-28	3	Fall Back	pre	Eastern Side of Central v Mountain	0	Central	West C
743	2023-10-28	2023	2025-10-28	3	Fall Back	pre	Western Side of Central vs. Mountain	0	Mountain	East M
744	2023-10-28	2023	2025-10-28	3	Fall Back	pre	Eastern Side of Central vs. East	90	Eastern	West E
745	2023-10-28	2023	2025-10-28	3	Fall Back	pre	Western Side of Central vs. East	40	Central	East C
746	2023-10-28	2023	2025-10-28	3	Fall Back	pre	East Mountain vs Pacific	0	Mountain	West M
747	2023-10-28	2023	2025-10-28	3	Fall Back	pre	West Mountain vs. Pacific	20	Pacific	East P
748	2023-10-29	2023	2025-10-29	4	Fall Back	pre	National Mentions	10112	National	National
749	2023-10-29	2023	2025-10-29	4	Fall Back	pre	Eastern Seaboard	290	Eastern	East E
750	2023-10-29	2023	2025-10-29	4	Fall Back	pre	Western Seaboard	190	Pacific	West P
751	2023-10-29	2023	2025-10-29	4	Fall Back	pre	Eastern Side of Central v Mountain	0	Central	West C
752	2023-10-29	2023	2025-10-29	4	Fall Back	pre	Western Side of Central vs. Mountain	0	Mountain	East M
753	2023-10-29	2023	2025-10-29	4	Fall Back	pre	Eastern Side of Central vs. East	150	Eastern	West E
754	2023-10-29	2023	2025-10-29	4	Fall Back	pre	Western Side of Central vs. East	140	Central	East C
755	2023-10-29	2023	2025-10-29	4	Fall Back	pre	East Mountain vs Pacific	0	Mountain	West M
756	2023-10-29	2023	2025-10-29	4	Fall Back	pre	West Mountain vs. Pacific	20	Pacific	East P
757	2023-10-30	2023	2025-10-30	5	Fall Back	pre	National Mentions	9649	National	National
758	2023-10-30	2023	2025-10-30	5	Fall Back	pre	Eastern Seaboard	210	Eastern	East E
759	2023-10-30	2023	2025-10-30	5	Fall Back	pre	Western Seaboard	170	Pacific	West P
760	2023-10-30	2023	2025-10-30	5	Fall Back	pre	Eastern Side of Central v Mountain	0	Central	West C
761	2023-10-30	2023	2025-10-30	5	Fall Back	pre	Western Side of Central vs. Mountain	0	Mountain	East M
762	2023-10-30	2023	2025-10-30	5	Fall Back	pre	Eastern Side of Central vs. East	90	Eastern	West E
763	2023-10-30	2023	2025-10-30	5	Fall Back	pre	Western Side of Central vs. East	90	Central	East C
764	2023-10-30	2023	2025-10-30	5	Fall Back	pre	East Mountain vs Pacific	0	Mountain	West M
765	2023-10-30	2023	2025-10-30	5	Fall Back	pre	West Mountain vs. Pacific	50	Pacific	East P
766	2023-10-31	2023	2025-10-31	6	Fall Back	pre	National Mentions	13627	National	National
767	2023-10-31	2023	2025-10-31	6	Fall Back	pre	Eastern Seaboard	280	Eastern	East E
768	2023-10-31	2023	2025-10-31	6	Fall Back	pre	Western Seaboard	350	Pacific	West P
769	2023-10-31	2023	2025-10-31	6	Fall Back	pre	Eastern Side of Central v Mountain	10	Central	West C
770	2023-10-31	2023	2025-10-31	6	Fall Back	pre	Western Side of Central vs. Mountain	10	Mountain	East M
771	2023-10-31	2023	2025-10-31	6	Fall Back	pre	Eastern Side of Central vs. East	80	Eastern	West E
772	2023-10-31	2023	2025-10-31	6	Fall Back	pre	Western Side of Central vs. East	100	Central	East C
773	2023-10-31	2023	2025-10-31	6	Fall Back	pre	East Mountain vs Pacific	0	Mountain	West M
774	2023-10-31	2023	2025-10-31	6	Fall Back	pre	West Mountain vs. Pacific	60	Pacific	East P
775	2023-11-01	2023	2025-11-01	7	Fall Back	pre	National Mentions	12824	National	National
776	2023-11-01	2023	2025-11-01	7	Fall Back	pre	Eastern Seaboard	270	Eastern	East E
777	2023-11-01	2023	2025-11-01	7	Fall Back	pre	Western Seaboard	400	Pacific	West P
778	2023-11-01	2023	2025-11-01	7	Fall Back	pre	Eastern Side of Central v Mountain	30	Central	West C
779	2023-11-01	2023	2025-11-01	7	Fall Back	pre	Western Side of Central vs. Mountain	10	Mountain	East M
780	2023-11-01	2023	2025-11-01	7	Fall Back	pre	Eastern Side of Central vs. East	110	Eastern	West E
781	2023-11-01	2023	2025-11-01	7	Fall Back	pre	Western Side of Central vs. East	140	Central	East C
782	2023-11-01	2023	2025-11-01	7	Fall Back	pre	East Mountain vs Pacific	0	Mountain	West M
783	2023-11-01	2023	2025-11-01	7	Fall Back	pre	West Mountain vs. Pacific	10	Pacific	East P
784	2023-11-02	2023	2025-11-02	8	Fall Back	pre	National Mentions	17483	National	National
785	2023-11-02	2023	2025-11-02	8	Fall Back	pre	Eastern Seaboard	590	Eastern	East E
786	2023-11-02	2023	2025-11-02	8	Fall Back	pre	Western Seaboard	400	Pacific	West P
787	2023-11-02	2023	2025-11-02	8	Fall Back	pre	Eastern Side of Central v Mountain	0	Central	West C
788	2023-11-02	2023	2025-11-02	8	Fall Back	pre	Western Side of Central vs. Mountain	20	Mountain	East M
789	2023-11-02	2023	2025-11-02	8	Fall Back	pre	Eastern Side of Central vs. East	130	Eastern	West E
790	2023-11-02	2023	2025-11-02	8	Fall Back	pre	Western Side of Central vs. East	100	Central	East C
791	2023-11-02	2023	2025-11-02	8	Fall Back	pre	East Mountain vs Pacific	0	Mountain	West M
792	2023-11-02	2023	2025-11-02	8	Fall Back	pre	West Mountain vs. Pacific	40	Pacific	East P
793	2023-11-03	2023	2025-11-03	9	Fall Back	pre	National Mentions	26684	National	National
794	2023-11-03	2023	2025-11-03	9	Fall Back	pre	Eastern Seaboard	1060	Eastern	East E
795	2023-11-03	2023	2025-11-03	9	Fall Back	pre	Western Seaboard	1170	Pacific	West P
796	2023-11-03	2023	2025-11-03	9	Fall Back	pre	Eastern Side of Central v Mountain	10	Central	West C
797	2023-11-03	2023	2025-11-03	9	Fall Back	pre	Western Side of Central vs. Mountain	0	Mountain	East M
798	2023-11-03	2023	2025-11-03	9	Fall Back	pre	Eastern Side of Central vs. East	260	Eastern	West E
799	2023-11-03	2023	2025-11-03	9	Fall Back	pre	Western Side of Central vs. East	300	Central	East C
800	2023-11-03	2023	2025-11-03	9	Fall Back	pre	East Mountain vs Pacific	10	Mountain	West M
801	2023-11-03	2023	2025-11-03	9	Fall Back	pre	West Mountain vs. Pacific	60	Pacific	East P
802	2023-11-04	2023	2025-11-04	10	Fall Back	pre	National Mentions	45480	National	National
803	2023-11-04	2023	2025-11-04	10	Fall Back	pre	Eastern Seaboard	2310	Eastern	East E
804	2023-11-04	2023	2025-11-04	10	Fall Back	pre	Western Seaboard	1930	Pacific	West P
805	2023-11-04	2023	2025-11-04	10	Fall Back	pre	Eastern Side of Central v Mountain	0	Central	West C
806	2023-11-04	2023	2025-11-04	10	Fall Back	pre	Western Side of Central vs. Mountain	70	Mountain	East M
807	2023-11-04	2023	2025-11-04	10	Fall Back	pre	Eastern Side of Central vs. East	650	Eastern	West E
808	2023-11-04	2023	2025-11-04	10	Fall Back	pre	Western Side of Central vs. East	730	Central	East C
809	2023-11-04	2023	2025-11-04	10	Fall Back	pre	East Mountain vs Pacific	30	Mountain	West M
810	2023-11-04	2023	2025-11-04	10	Fall Back	pre	West Mountain vs. Pacific	120	Pacific	East P
811	2023-11-05	2023	2025-11-05	11	Fall Back	post	National Mentions	91934	National	National
812	2023-11-05	2023	2025-11-05	11	Fall Back	post	Eastern Seaboard	4720	Eastern	East E
813	2023-11-05	2023	2025-11-05	11	Fall Back	post	Western Seaboard	4500	Pacific	West P
814	2023-11-05	2023	2025-11-05	11	Fall Back	post	Eastern Side of Central v Mountain	10	Central	West C
815	2023-11-05	2023	2025-11-05	11	Fall Back	post	Western Side of Central vs. Mountain	110	Mountain	East M
816	2023-11-05	2023	2025-11-05	11	Fall Back	post	Eastern Side of Central vs. East	1450	Eastern	West E
817	2023-11-05	2023	2025-11-05	11	Fall Back	post	Western Side of Central vs. East	1720	Central	East C
818	2023-11-05	2023	2025-11-05	11	Fall Back	post	East Mountain vs Pacific	30	Mountain	West M
819	2023-11-05	2023	2025-11-05	11	Fall Back	post	West Mountain vs. Pacific	670	Pacific	East P
820	2023-11-06	2023	2025-11-06	12	Fall Back	post	National Mentions	48129	National	National
821	2023-11-06	2023	2025-11-06	12	Fall Back	post	Eastern Seaboard	2220	Eastern	East E
822	2023-11-06	2023	2025-11-06	12	Fall Back	post	Western Seaboard	2240	Pacific	West P
823	2023-11-06	2023	2025-11-06	12	Fall Back	post	Eastern Side of Central v Mountain	10	Central	West C
824	2023-11-06	2023	2025-11-06	12	Fall Back	post	Western Side of Central vs. Mountain	20	Mountain	East M
825	2023-11-06	2023	2025-11-06	12	Fall Back	post	Eastern Side of Central vs. East	1040	Eastern	West E
826	2023-11-06	2023	2025-11-06	12	Fall Back	post	Western Side of Central vs. East	690	Central	East C
827	2023-11-06	2023	2025-11-06	12	Fall Back	post	East Mountain vs Pacific	0	Mountain	West M
828	2023-11-06	2023	2025-11-06	12	Fall Back	post	West Mountain vs. Pacific	260	Pacific	East P
829	2023-11-07	2023	2025-11-07	13	Fall Back	post	National Mentions	29304	National	National
830	2023-11-07	2023	2025-11-07	13	Fall Back	post	Eastern Seaboard	1180	Eastern	East E
831	2023-11-07	2023	2025-11-07	13	Fall Back	post	Western Seaboard	970	Pacific	West P
832	2023-11-07	2023	2025-11-07	13	Fall Back	post	Eastern Side of Central v Mountain	0	Central	West C
833	2023-11-07	2023	2025-11-07	13	Fall Back	post	Western Side of Central vs. Mountain	60	Mountain	East M
834	2023-11-07	2023	2025-11-07	13	Fall Back	post	Eastern Side of Central vs. East	480	Eastern	West E
835	2023-11-07	2023	2025-11-07	13	Fall Back	post	Western Side of Central vs. East	410	Central	East C
836	2023-11-07	2023	2025-11-07	13	Fall Back	post	East Mountain vs Pacific	0	Mountain	West M
837	2023-11-07	2023	2025-11-07	13	Fall Back	post	West Mountain vs. Pacific	100	Pacific	East P
838	2023-11-08	2023	2025-11-08	14	Fall Back	post	National Mentions	27581	National	National
839	2023-11-08	2023	2025-11-08	14	Fall Back	post	Eastern Seaboard	1000	Eastern	East E
840	2023-11-08	2023	2025-11-08	14	Fall Back	post	Western Seaboard	990	Pacific	West P
841	2023-11-08	2023	2025-11-08	14	Fall Back	post	Eastern Side of Central v Mountain	0	Central	West C
842	2023-11-08	2023	2025-11-08	14	Fall Back	post	Western Side of Central vs. Mountain	50	Mountain	East M
843	2023-11-08	2023	2025-11-08	14	Fall Back	post	Eastern Side of Central vs. East	520	Eastern	West E
844	2023-11-08	2023	2025-11-08	14	Fall Back	post	Western Side of Central vs. East	350	Central	East C
845	2023-11-08	2023	2025-11-08	14	Fall Back	post	East Mountain vs Pacific	0	Mountain	West M
846	2023-11-08	2023	2025-11-08	14	Fall Back	post	West Mountain vs. Pacific	110	Pacific	East P
847	2023-11-09	2023	2025-11-09	15	Fall Back	post	National Mentions	22440	National	National
848	2023-11-09	2023	2025-11-09	15	Fall Back	post	Eastern Seaboard	740	Eastern	East E
849	2023-11-09	2023	2025-11-09	15	Fall Back	post	Western Seaboard	870	Pacific	West P
850	2023-11-09	2023	2025-11-09	15	Fall Back	post	Eastern Side of Central v Mountain	10	Central	West C
851	2023-11-09	2023	2025-11-09	15	Fall Back	post	Western Side of Central vs. Mountain	10	Mountain	East M
852	2023-11-09	2023	2025-11-09	15	Fall Back	post	Eastern Side of Central vs. East	360	Eastern	West E
853	2023-11-09	2023	2025-11-09	15	Fall Back	post	Western Side of Central vs. East	270	Central	East C
854	2023-11-09	2023	2025-11-09	15	Fall Back	post	East Mountain vs Pacific	0	Mountain	West M
855	2023-11-09	2023	2025-11-09	15	Fall Back	post	West Mountain vs. Pacific	70	Pacific	East P
856	2023-11-10	2023	2025-11-10	16	Fall Back	post	National Mentions	11618	National	National
857	2023-11-10	2023	2025-11-10	16	Fall Back	post	Eastern Seaboard	410	Eastern	East E
858	2023-11-10	2023	2025-11-10	16	Fall Back	post	Western Seaboard	440	Pacific	West P
859	2023-11-10	2023	2025-11-10	16	Fall Back	post	Eastern Side of Central v Mountain	0	Central	West C
860	2023-11-10	2023	2025-11-10	16	Fall Back	post	Western Side of Central vs. Mountain	0	Mountain	East M
861	2023-11-10	2023	2025-11-10	16	Fall Back	post	Eastern Side of Central vs. East	180	Eastern	West E
862	2023-11-10	2023	2025-11-10	16	Fall Back	post	Western Side of Central vs. East	80	Central	East C
863	2023-11-10	2023	2025-11-10	16	Fall Back	post	East Mountain vs Pacific	0	Mountain	West M
864	2023-11-10	2023	2025-11-10	16	Fall Back	post	West Mountain vs. Pacific	50	Pacific	East P
865	2023-11-11	2023	2025-11-11	17	Fall Back	post	National Mentions	12076	National	National
866	2023-11-11	2023	2025-11-11	17	Fall Back	post	Eastern Seaboard	330	Eastern	East E
867	2023-11-11	2023	2025-11-11	17	Fall Back	post	Western Seaboard	340	Pacific	West P
868	2023-11-11	2023	2025-11-11	17	Fall Back	post	Eastern Side of Central v Mountain	10	Central	West C
869	2023-11-11	2023	2025-11-11	17	Fall Back	post	Western Side of Central vs. Mountain	20	Mountain	East M
870	2023-11-11	2023	2025-11-11	17	Fall Back	post	Eastern Side of Central vs. East	260	Eastern	West E
871	2023-11-11	2023	2025-11-11	17	Fall Back	post	Western Side of Central vs. East	140	Central	East C
872	2023-11-11	2023	2025-11-11	17	Fall Back	post	East Mountain vs Pacific	0	Mountain	West M
873	2023-11-11	2023	2025-11-11	17	Fall Back	post	West Mountain vs. Pacific	30	Pacific	East P
874	2023-11-12	2023	2025-11-12	18	Fall Back	post	National Mentions	10411	National	National
875	2023-11-12	2023	2025-11-12	18	Fall Back	post	Eastern Seaboard	420	Eastern	East E
876	2023-11-12	2023	2025-11-12	18	Fall Back	post	Western Seaboard	280	Pacific	West P
877	2023-11-12	2023	2025-11-12	18	Fall Back	post	Eastern Side of Central v Mountain	0	Central	West C
878	2023-11-12	2023	2025-11-12	18	Fall Back	post	Western Side of Central vs. Mountain	10	Mountain	East M
879	2023-11-12	2023	2025-11-12	18	Fall Back	post	Eastern Side of Central vs. East	260	Eastern	West E
880	2023-11-12	2023	2025-11-12	18	Fall Back	post	Western Side of Central vs. East	180	Central	East C
881	2023-11-12	2023	2025-11-12	18	Fall Back	post	East Mountain vs Pacific	10	Mountain	West M
882	2023-11-12	2023	2025-11-12	18	Fall Back	post	West Mountain vs. Pacific	30	Pacific	East P
883	2023-11-13	2023	2025-11-13	19	Fall Back	post	National Mentions	9018	National	National
884	2023-11-13	2023	2025-11-13	19	Fall Back	post	Eastern Seaboard	260	Eastern	East E
885	2023-11-13	2023	2025-11-13	19	Fall Back	post	Western Seaboard	320	Pacific	West P
886	2023-11-13	2023	2025-11-13	19	Fall Back	post	Eastern Side of Central v Mountain	20	Central	West C
887	2023-11-13	2023	2025-11-13	19	Fall Back	post	Western Side of Central vs. Mountain	0	Mountain	East M
888	2023-11-13	2023	2025-11-13	19	Fall Back	post	Eastern Side of Central vs. East	110	Eastern	West E
889	2023-11-13	2023	2025-11-13	19	Fall Back	post	Western Side of Central vs. East	30	Central	East C
890	2023-11-13	2023	2025-11-13	19	Fall Back	post	East Mountain vs Pacific	0	Mountain	West M
891	2023-11-13	2023	2025-11-13	19	Fall Back	post	West Mountain vs. Pacific	10	Pacific	East P
892	2023-11-14	2023	2025-11-14	20	Fall Back	post	National Mentions	8962	National	National
893	2023-11-14	2023	2025-11-14	20	Fall Back	post	Eastern Seaboard	320	Eastern	East E
894	2023-11-14	2023	2025-11-14	20	Fall Back	post	Western Seaboard	220	Pacific	West P
895	2023-11-14	2023	2025-11-14	20	Fall Back	post	Eastern Side of Central v Mountain	0	Central	West C
896	2023-11-14	2023	2025-11-14	20	Fall Back	post	Western Side of Central vs. Mountain	0	Mountain	East M
897	2023-11-14	2023	2025-11-14	20	Fall Back	post	Eastern Side of Central vs. East	160	Eastern	West E
898	2023-11-14	2023	2025-11-14	20	Fall Back	post	Western Side of Central vs. East	100	Central	East C
899	2023-11-14	2023	2025-11-14	20	Fall Back	post	East Mountain vs Pacific	0	Mountain	West M
900	2023-11-14	2023	2025-11-14	20	Fall Back	post	West Mountain vs. Pacific	20	Pacific	East P
901	2020-02-27	2020	2025-02-27	1	Spring Forward	pre	National Mentions	14032	National	National
902	2020-02-27	2020	2025-02-27	1	Spring Forward	pre	Eastern Seaboard	480	Eastern	East E
903	2020-02-27	2020	2025-02-27	1	Spring Forward	pre	Western Seaboard	590	Pacific	West P
904	2020-02-27	2020	2025-02-27	1	Spring Forward	pre	Eastern Side of Central v Mountain	20	Central	West C
905	2020-02-27	2020	2025-02-27	1	Spring Forward	pre	Western Side of Central vs. Mountain	10	Mountain	East M
906	2020-02-27	2020	2025-02-27	1	Spring Forward	pre	Eastern Side of Central vs. East	120	Eastern	West E
907	2020-02-27	2020	2025-02-27	1	Spring Forward	pre	Western Side of Central vs. East	230	Central	East C
908	2020-02-27	2020	2025-02-27	1	Spring Forward	pre	East Mountain vs Pacific	10	Mountain	West M
909	2020-02-27	2020	2025-02-27	1	Spring Forward	pre	West Mountain vs. Pacific	60	Pacific	East P
910	2020-02-28	2020	2025-02-28	2	Spring Forward	pre	National Mentions	9188	National	National
911	2020-02-28	2020	2025-02-28	2	Spring Forward	pre	Eastern Seaboard	340	Eastern	East E
912	2020-02-28	2020	2025-02-28	2	Spring Forward	pre	Western Seaboard	240	Pacific	West P
913	2020-02-28	2020	2025-02-28	2	Spring Forward	pre	Eastern Side of Central v Mountain	0	Central	West C
914	2020-02-28	2020	2025-02-28	2	Spring Forward	pre	Western Side of Central vs. Mountain	0	Mountain	East M
915	2020-02-28	2020	2025-02-28	2	Spring Forward	pre	Eastern Side of Central vs. East	180	Eastern	West E
916	2020-02-28	2020	2025-02-28	2	Spring Forward	pre	Western Side of Central vs. East	110	Central	East C
917	2020-02-28	2020	2025-02-28	2	Spring Forward	pre	East Mountain vs Pacific	0	Mountain	West M
918	2020-02-28	2020	2025-02-28	2	Spring Forward	pre	West Mountain vs. Pacific	20	Pacific	East P
919	2020-02-29	2020	2029-02-01	3	Spring Forward	pre	National Mentions	10018	National	National
920	2020-02-29	2020	2029-02-01	3	Spring Forward	pre	Eastern Seaboard	280	Eastern	East E
921	2020-02-29	2020	2029-02-01	3	Spring Forward	pre	Western Seaboard	310	Pacific	West P
922	2020-02-29	2020	2029-02-01	3	Spring Forward	pre	Eastern Side of Central v Mountain	0	Central	West C
923	2020-02-29	2020	2029-02-01	3	Spring Forward	pre	Western Side of Central vs. Mountain	30	Mountain	East M
924	2020-02-29	2020	2029-02-01	3	Spring Forward	pre	Eastern Side of Central vs. East	100	Eastern	West E
925	2020-02-29	2020	2029-02-01	3	Spring Forward	pre	Western Side of Central vs. East	70	Central	East C
926	2020-02-29	2020	2029-02-01	3	Spring Forward	pre	East Mountain vs Pacific	0	Mountain	West M
927	2020-02-29	2020	2029-02-01	3	Spring Forward	pre	West Mountain vs. Pacific	30	Pacific	East P
928	2020-03-01	2020	2025-03-01	4	Spring Forward	pre	National Mentions	12944	National	National
929	2020-03-01	2020	2025-03-01	4	Spring Forward	pre	Eastern Seaboard	480	Eastern	East E
930	2020-03-01	2020	2025-03-01	4	Spring Forward	pre	Western Seaboard	320	Pacific	West P
931	2020-03-01	2020	2025-03-01	4	Spring Forward	pre	Eastern Side of Central v Mountain	0	Central	West C
932	2020-03-01	2020	2025-03-01	4	Spring Forward	pre	Western Side of Central vs. Mountain	10	Mountain	East M
933	2020-03-01	2020	2025-03-01	4	Spring Forward	pre	Eastern Side of Central vs. East	130	Eastern	West E
934	2020-03-01	2020	2025-03-01	4	Spring Forward	pre	Western Side of Central vs. East	220	Central	East C
935	2020-03-01	2020	2025-03-01	4	Spring Forward	pre	East Mountain vs Pacific	20	Mountain	West M
936	2020-03-01	2020	2025-03-01	4	Spring Forward	pre	West Mountain vs. Pacific	50	Pacific	East P
937	2020-03-02	2020	2025-03-02	5	Spring Forward	pre	National Mentions	14535	National	National
938	2020-03-02	2020	2025-03-02	5	Spring Forward	pre	Eastern Seaboard	670	Eastern	East E
939	2020-03-02	2020	2025-03-02	5	Spring Forward	pre	Western Seaboard	510	Pacific	West P
940	2020-03-02	2020	2025-03-02	5	Spring Forward	pre	Eastern Side of Central v Mountain	10	Central	West C
941	2020-03-02	2020	2025-03-02	5	Spring Forward	pre	Western Side of Central vs. Mountain	20	Mountain	East M
942	2020-03-02	2020	2025-03-02	5	Spring Forward	pre	Eastern Side of Central vs. East	180	Eastern	West E
943	2020-03-02	2020	2025-03-02	5	Spring Forward	pre	Western Side of Central vs. East	220	Central	East C
944	2020-03-02	2020	2025-03-02	5	Spring Forward	pre	East Mountain vs Pacific	10	Mountain	West M
945	2020-03-02	2020	2025-03-02	5	Spring Forward	pre	West Mountain vs. Pacific	60	Pacific	East P
946	2020-03-03	2020	2025-03-03	6	Spring Forward	pre	National Mentions	15130	National	National
947	2020-03-03	2020	2025-03-03	6	Spring Forward	pre	Eastern Seaboard	730	Eastern	East E
948	2020-03-03	2020	2025-03-03	6	Spring Forward	pre	Western Seaboard	530	Pacific	West P
949	2020-03-03	2020	2025-03-03	6	Spring Forward	pre	Eastern Side of Central v Mountain	0	Central	West C
950	2020-03-03	2020	2025-03-03	6	Spring Forward	pre	Western Side of Central vs. Mountain	10	Mountain	East M
951	2020-03-03	2020	2025-03-03	6	Spring Forward	pre	Eastern Side of Central vs. East	150	Eastern	West E
952	2020-03-03	2020	2025-03-03	6	Spring Forward	pre	Western Side of Central vs. East	270	Central	East C
953	2020-03-03	2020	2025-03-03	6	Spring Forward	pre	East Mountain vs Pacific	0	Mountain	West M
954	2020-03-03	2020	2025-03-03	6	Spring Forward	pre	West Mountain vs. Pacific	40	Pacific	East P
955	2020-03-04	2020	2025-03-04	7	Spring Forward	pre	National Mentions	16312	National	National
956	2020-03-04	2020	2025-03-04	7	Spring Forward	pre	Eastern Seaboard	810	Eastern	East E
957	2020-03-04	2020	2025-03-04	7	Spring Forward	pre	Western Seaboard	760	Pacific	West P
958	2020-03-04	2020	2025-03-04	7	Spring Forward	pre	Eastern Side of Central v Mountain	0	Central	West C
959	2020-03-04	2020	2025-03-04	7	Spring Forward	pre	Western Side of Central vs. Mountain	10	Mountain	East M
960	2020-03-04	2020	2025-03-04	7	Spring Forward	pre	Eastern Side of Central vs. East	230	Eastern	West E
961	2020-03-04	2020	2025-03-04	7	Spring Forward	pre	Western Side of Central vs. East	190	Central	East C
962	2020-03-04	2020	2025-03-04	7	Spring Forward	pre	East Mountain vs Pacific	0	Mountain	West M
963	2020-03-04	2020	2025-03-04	7	Spring Forward	pre	West Mountain vs. Pacific	60	Pacific	East P
964	2020-03-05	2020	2025-03-05	8	Spring Forward	pre	National Mentions	34846	National	National
965	2020-03-05	2020	2025-03-05	8	Spring Forward	pre	Eastern Seaboard	1430	Eastern	East E
966	2020-03-05	2020	2025-03-05	8	Spring Forward	pre	Western Seaboard	1290	Pacific	West P
967	2020-03-05	2020	2025-03-05	8	Spring Forward	pre	Eastern Side of Central v Mountain	20	Central	West C
968	2020-03-05	2020	2025-03-05	8	Spring Forward	pre	Western Side of Central vs. Mountain	40	Mountain	East M
969	2020-03-05	2020	2025-03-05	8	Spring Forward	pre	Eastern Side of Central vs. East	590	Eastern	West E
970	2020-03-05	2020	2025-03-05	8	Spring Forward	pre	Western Side of Central vs. East	370	Central	East C
971	2020-03-05	2020	2025-03-05	8	Spring Forward	pre	East Mountain vs Pacific	0	Mountain	West M
972	2020-03-05	2020	2025-03-05	8	Spring Forward	pre	West Mountain vs. Pacific	180	Pacific	East P
973	2020-03-06	2020	2025-03-06	9	Spring Forward	pre	National Mentions	39458	National	National
974	2020-03-06	2020	2025-03-06	9	Spring Forward	pre	Eastern Seaboard	1700	Eastern	East E
975	2020-03-06	2020	2025-03-06	9	Spring Forward	pre	Western Seaboard	1820	Pacific	West P
976	2020-03-06	2020	2025-03-06	9	Spring Forward	pre	Eastern Side of Central v Mountain	30	Central	West C
977	2020-03-06	2020	2025-03-06	9	Spring Forward	pre	Western Side of Central vs. Mountain	60	Mountain	East M
978	2020-03-06	2020	2025-03-06	9	Spring Forward	pre	Eastern Side of Central vs. East	770	Eastern	West E
979	2020-03-06	2020	2025-03-06	9	Spring Forward	pre	Western Side of Central vs. East	730	Central	East C
980	2020-03-06	2020	2025-03-06	9	Spring Forward	pre	East Mountain vs Pacific	10	Mountain	West M
981	2020-03-06	2020	2025-03-06	9	Spring Forward	pre	West Mountain vs. Pacific	200	Pacific	East P
982	2020-03-07	2020	2025-03-07	10	Spring Forward	pre	National Mentions	83119	National	National
983	2020-03-07	2020	2025-03-07	10	Spring Forward	pre	Eastern Seaboard	5130	Eastern	East E
984	2020-03-07	2020	2025-03-07	10	Spring Forward	pre	Western Seaboard	4200	Pacific	West P
985	2020-03-07	2020	2025-03-07	10	Spring Forward	pre	Eastern Side of Central v Mountain	0	Central	West C
986	2020-03-07	2020	2025-03-07	10	Spring Forward	pre	Western Side of Central vs. Mountain	100	Mountain	East M
987	2020-03-07	2020	2025-03-07	10	Spring Forward	pre	Eastern Side of Central vs. East	1560	Eastern	West E
988	2020-03-07	2020	2025-03-07	10	Spring Forward	pre	Western Side of Central vs. East	1410	Central	East C
989	2020-03-07	2020	2025-03-07	10	Spring Forward	pre	East Mountain vs Pacific	90	Mountain	West M
990	2020-03-07	2020	2025-03-07	10	Spring Forward	pre	West Mountain vs. Pacific	380	Pacific	East P
991	2020-03-08	2020	2025-03-08	11	Spring Forward	post	National Mentions	200632	National	National
992	2020-03-08	2020	2025-03-08	11	Spring Forward	post	Eastern Seaboard	13100	Eastern	East E
993	2020-03-08	2020	2025-03-08	11	Spring Forward	post	Western Seaboard	13330	Pacific	West P
994	2020-03-08	2020	2025-03-08	11	Spring Forward	post	Eastern Side of Central v Mountain	140	Central	West C
995	2020-03-08	2020	2025-03-08	11	Spring Forward	post	Western Side of Central vs. Mountain	420	Mountain	East M
996	2020-03-08	2020	2025-03-08	11	Spring Forward	post	Eastern Side of Central vs. East	3710	Eastern	West E
997	2020-03-08	2020	2025-03-08	11	Spring Forward	post	Western Side of Central vs. East	3390	Central	East C
998	2020-03-08	2020	2025-03-08	11	Spring Forward	post	East Mountain vs Pacific	30	Mountain	West M
999	2020-03-08	2020	2025-03-08	11	Spring Forward	post	West Mountain vs. Pacific	1340	Pacific	East P
1000	2020-03-09	2020	2025-03-09	12	Spring Forward	post	National Mentions	99028	National	National
1001	2020-03-09	2020	2025-03-09	12	Spring Forward	post	Eastern Seaboard	5950	Eastern	East E
1002	2020-03-09	2020	2025-03-09	12	Spring Forward	post	Western Seaboard	8740	Pacific	West P
1003	2020-03-09	2020	2025-03-09	12	Spring Forward	post	Eastern Side of Central v Mountain	40	Central	West C
1004	2020-03-09	2020	2025-03-09	12	Spring Forward	post	Western Side of Central vs. Mountain	280	Mountain	East M
1005	2020-03-09	2020	2025-03-09	12	Spring Forward	post	Eastern Side of Central vs. East	2130	Eastern	West E
1006	2020-03-09	2020	2025-03-09	12	Spring Forward	post	Western Side of Central vs. East	2100	Central	East C
1007	2020-03-09	2020	2025-03-09	12	Spring Forward	post	East Mountain vs Pacific	40	Mountain	West M
1008	2020-03-09	2020	2025-03-09	12	Spring Forward	post	West Mountain vs. Pacific	580	Pacific	East P
1009	2020-03-10	2020	2025-03-10	13	Spring Forward	post	National Mentions	48620	National	National
1010	2020-03-10	2020	2025-03-10	13	Spring Forward	post	Eastern Seaboard	3320	Eastern	East E
1011	2020-03-10	2020	2025-03-10	13	Spring Forward	post	Western Seaboard	4390	Pacific	West P
1012	2020-03-10	2020	2025-03-10	13	Spring Forward	post	Eastern Side of Central v Mountain	30	Central	West C
1013	2020-03-10	2020	2025-03-10	13	Spring Forward	post	Western Side of Central vs. Mountain	210	Mountain	East M
1014	2020-03-10	2020	2025-03-10	13	Spring Forward	post	Eastern Side of Central vs. East	1320	Eastern	West E
1015	2020-03-10	2020	2025-03-10	13	Spring Forward	post	Western Side of Central vs. East	1250	Central	East C
1016	2020-03-10	2020	2025-03-10	13	Spring Forward	post	East Mountain vs Pacific	0	Mountain	West M
1017	2020-03-10	2020	2025-03-10	13	Spring Forward	post	West Mountain vs. Pacific	330	Pacific	East P
1018	2020-03-11	2020	2025-03-11	14	Spring Forward	post	National Mentions	27230	National	National
1019	2020-03-11	2020	2025-03-11	14	Spring Forward	post	Eastern Seaboard	1820	Eastern	East E
1020	2020-03-11	2020	2025-03-11	14	Spring Forward	post	Western Seaboard	1770	Pacific	West P
1021	2020-03-11	2020	2025-03-11	14	Spring Forward	post	Eastern Side of Central v Mountain	10	Central	West C
1022	2020-03-11	2020	2025-03-11	14	Spring Forward	post	Western Side of Central vs. Mountain	40	Mountain	East M
1023	2020-03-11	2020	2025-03-11	14	Spring Forward	post	Eastern Side of Central vs. East	670	Eastern	West E
1024	2020-03-11	2020	2025-03-11	14	Spring Forward	post	Western Side of Central vs. East	620	Central	East C
1025	2020-03-11	2020	2025-03-11	14	Spring Forward	post	East Mountain vs Pacific	10	Mountain	West M
1026	2020-03-11	2020	2025-03-11	14	Spring Forward	post	West Mountain vs. Pacific	170	Pacific	East P
1027	2020-03-12	2020	2025-03-12	15	Spring Forward	post	National Mentions	15350	National	National
1028	2020-03-12	2020	2025-03-12	15	Spring Forward	post	Eastern Seaboard	730	Eastern	East E
1029	2020-03-12	2020	2025-03-12	15	Spring Forward	post	Western Seaboard	730	Pacific	West P
1030	2020-03-12	2020	2025-03-12	15	Spring Forward	post	Eastern Side of Central v Mountain	0	Central	West C
1031	2020-03-12	2020	2025-03-12	15	Spring Forward	post	Western Side of Central vs. Mountain	10	Mountain	East M
1032	2020-03-12	2020	2025-03-12	15	Spring Forward	post	Eastern Side of Central vs. East	250	Eastern	West E
1033	2020-03-12	2020	2025-03-12	15	Spring Forward	post	Western Side of Central vs. East	330	Central	East C
1034	2020-03-12	2020	2025-03-12	15	Spring Forward	post	East Mountain vs Pacific	0	Mountain	West M
1035	2020-03-12	2020	2025-03-12	15	Spring Forward	post	West Mountain vs. Pacific	90	Pacific	East P
1036	2020-03-13	2020	2025-03-13	16	Spring Forward	post	National Mentions	11897	National	National
1037	2020-03-13	2020	2025-03-13	16	Spring Forward	post	Eastern Seaboard	480	Eastern	East E
1038	2020-03-13	2020	2025-03-13	16	Spring Forward	post	Western Seaboard	550	Pacific	West P
1039	2020-03-13	2020	2025-03-13	16	Spring Forward	post	Eastern Side of Central v Mountain	0	Central	West C
1040	2020-03-13	2020	2025-03-13	16	Spring Forward	post	Western Side of Central vs. Mountain	10	Mountain	East M
1041	2020-03-13	2020	2025-03-13	16	Spring Forward	post	Eastern Side of Central vs. East	190	Eastern	West E
1042	2020-03-13	2020	2025-03-13	16	Spring Forward	post	Western Side of Central vs. East	110	Central	East C
1043	2020-03-13	2020	2025-03-13	16	Spring Forward	post	East Mountain vs Pacific	10	Mountain	West M
1044	2020-03-13	2020	2025-03-13	16	Spring Forward	post	West Mountain vs. Pacific	20	Pacific	East P
1045	2020-03-14	2020	2025-03-14	17	Spring Forward	post	National Mentions	8861	National	National
1046	2020-03-14	2020	2025-03-14	17	Spring Forward	post	Eastern Seaboard	310	Eastern	East E
1047	2020-03-14	2020	2025-03-14	17	Spring Forward	post	Western Seaboard	390	Pacific	West P
1048	2020-03-14	2020	2025-03-14	17	Spring Forward	post	Eastern Side of Central v Mountain	0	Central	West C
1049	2020-03-14	2020	2025-03-14	17	Spring Forward	post	Western Side of Central vs. Mountain	0	Mountain	East M
1050	2020-03-14	2020	2025-03-14	17	Spring Forward	post	Eastern Side of Central vs. East	130	Eastern	West E
1051	2020-03-14	2020	2025-03-14	17	Spring Forward	post	Western Side of Central vs. East	150	Central	East C
1052	2020-03-14	2020	2025-03-14	17	Spring Forward	post	East Mountain vs Pacific	0	Mountain	West M
1053	2020-03-14	2020	2025-03-14	17	Spring Forward	post	West Mountain vs. Pacific	40	Pacific	East P
1054	2020-03-15	2020	2025-03-15	18	Spring Forward	post	National Mentions	9161	National	National
1055	2020-03-15	2020	2025-03-15	18	Spring Forward	post	Eastern Seaboard	410	Eastern	East E
1056	2020-03-15	2020	2025-03-15	18	Spring Forward	post	Western Seaboard	430	Pacific	West P
1057	2020-03-15	2020	2025-03-15	18	Spring Forward	post	Eastern Side of Central v Mountain	0	Central	West C
1058	2020-03-15	2020	2025-03-15	18	Spring Forward	post	Western Side of Central vs. Mountain	0	Mountain	East M
1059	2020-03-15	2020	2025-03-15	18	Spring Forward	post	Eastern Side of Central vs. East	160	Eastern	West E
1060	2020-03-15	2020	2025-03-15	18	Spring Forward	post	Western Side of Central vs. East	210	Central	East C
1061	2020-03-15	2020	2025-03-15	18	Spring Forward	post	East Mountain vs Pacific	0	Mountain	West M
1062	2020-03-15	2020	2025-03-15	18	Spring Forward	post	West Mountain vs. Pacific	40	Pacific	East P
1063	2020-03-16	2020	2025-03-16	19	Spring Forward	post	National Mentions	10281	National	National
1064	2020-03-16	2020	2025-03-16	19	Spring Forward	post	Eastern Seaboard	420	Eastern	East E
1065	2020-03-16	2020	2025-03-16	19	Spring Forward	post	Western Seaboard	470	Pacific	West P
1066	2020-03-16	2020	2025-03-16	19	Spring Forward	post	Eastern Side of Central v Mountain	0	Central	West C
1067	2020-03-16	2020	2025-03-16	19	Spring Forward	post	Western Side of Central vs. Mountain	20	Mountain	East M
1068	2020-03-16	2020	2025-03-16	19	Spring Forward	post	Eastern Side of Central vs. East	220	Eastern	West E
1069	2020-03-16	2020	2025-03-16	19	Spring Forward	post	Western Side of Central vs. East	130	Central	East C
1070	2020-03-16	2020	2025-03-16	19	Spring Forward	post	East Mountain vs Pacific	0	Mountain	West M
1071	2020-03-16	2020	2025-03-16	19	Spring Forward	post	West Mountain vs. Pacific	20	Pacific	East P
1072	2020-03-17	2020	2025-03-17	20	Spring Forward	post	National Mentions	9107	National	National
1073	2020-03-17	2020	2025-03-17	20	Spring Forward	post	Eastern Seaboard	370	Eastern	East E
1074	2020-03-17	2020	2025-03-17	20	Spring Forward	post	Western Seaboard	350	Pacific	West P
1075	2020-03-17	2020	2025-03-17	20	Spring Forward	post	Eastern Side of Central v Mountain	0	Central	West C
1076	2020-03-17	2020	2025-03-17	20	Spring Forward	post	Western Side of Central vs. Mountain	0	Mountain	East M
1077	2020-03-17	2020	2025-03-17	20	Spring Forward	post	Eastern Side of Central vs. East	150	Eastern	West E
1078	2020-03-17	2020	2025-03-17	20	Spring Forward	post	Western Side of Central vs. East	160	Central	East C
1079	2020-03-17	2020	2025-03-17	20	Spring Forward	post	East Mountain vs Pacific	0	Mountain	West M
1080	2020-03-17	2020	2025-03-17	20	Spring Forward	post	West Mountain vs. Pacific	30	Pacific	East P
1081	2021-03-04	2021	2025-03-04	1	Spring Forward	pre	National Mentions	11252	National	National
1082	2021-03-04	2021	2025-03-04	1	Spring Forward	pre	Eastern Seaboard	480	Eastern	East E
1083	2021-03-04	2021	2025-03-04	1	Spring Forward	pre	Western Seaboard	460	Pacific	West P
1084	2021-03-04	2021	2025-03-04	1	Spring Forward	pre	Eastern Side of Central v Mountain	0	Central	West C
1085	2021-03-04	2021	2025-03-04	1	Spring Forward	pre	Western Side of Central vs. Mountain	10	Mountain	East M
1086	2021-03-04	2021	2025-03-04	1	Spring Forward	pre	Eastern Side of Central vs. East	280	Eastern	West E
1087	2021-03-04	2021	2025-03-04	1	Spring Forward	pre	Western Side of Central vs. East	150	Central	East C
1088	2021-03-04	2021	2025-03-04	1	Spring Forward	pre	East Mountain vs Pacific	0	Mountain	West M
1089	2021-03-04	2021	2025-03-04	1	Spring Forward	pre	West Mountain vs. Pacific	10	Pacific	East P
1090	2021-03-05	2021	2025-03-05	2	Spring Forward	pre	National Mentions	11004	National	National
1091	2021-03-05	2021	2025-03-05	2	Spring Forward	pre	Eastern Seaboard	460	Eastern	East E
1092	2021-03-05	2021	2025-03-05	2	Spring Forward	pre	Western Seaboard	360	Pacific	West P
1093	2021-03-05	2021	2025-03-05	2	Spring Forward	pre	Eastern Side of Central v Mountain	0	Central	West C
1094	2021-03-05	2021	2025-03-05	2	Spring Forward	pre	Western Side of Central vs. Mountain	0	Mountain	East M
1095	2021-03-05	2021	2025-03-05	2	Spring Forward	pre	Eastern Side of Central vs. East	240	Eastern	West E
1096	2021-03-05	2021	2025-03-05	2	Spring Forward	pre	Western Side of Central vs. East	140	Central	East C
1097	2021-03-05	2021	2025-03-05	2	Spring Forward	pre	East Mountain vs Pacific	0	Mountain	West M
1098	2021-03-05	2021	2025-03-05	2	Spring Forward	pre	West Mountain vs. Pacific	50	Pacific	East P
1099	2021-03-06	2021	2025-03-06	3	Spring Forward	pre	National Mentions	9090	National	National
1100	2021-03-06	2021	2025-03-06	3	Spring Forward	pre	Eastern Seaboard	570	Eastern	East E
1101	2021-03-06	2021	2025-03-06	3	Spring Forward	pre	Western Seaboard	360	Pacific	West P
1102	2021-03-06	2021	2025-03-06	3	Spring Forward	pre	Eastern Side of Central v Mountain	0	Central	West C
1103	2021-03-06	2021	2025-03-06	3	Spring Forward	pre	Western Side of Central vs. Mountain	10	Mountain	East M
1104	2021-03-06	2021	2025-03-06	3	Spring Forward	pre	Eastern Side of Central vs. East	220	Eastern	West E
1105	2021-03-06	2021	2025-03-06	3	Spring Forward	pre	Western Side of Central vs. East	170	Central	East C
1106	2021-03-06	2021	2025-03-06	3	Spring Forward	pre	East Mountain vs Pacific	0	Mountain	West M
1107	2021-03-06	2021	2025-03-06	3	Spring Forward	pre	West Mountain vs. Pacific	30	Pacific	East P
1108	2021-03-07	2021	2025-03-07	4	Spring Forward	pre	National Mentions	11028	National	National
1109	2021-03-07	2021	2025-03-07	4	Spring Forward	pre	Eastern Seaboard	240	Eastern	East E
1110	2021-03-07	2021	2025-03-07	4	Spring Forward	pre	Western Seaboard	470	Pacific	West P
1111	2021-03-07	2021	2025-03-07	4	Spring Forward	pre	Eastern Side of Central v Mountain	0	Central	West C
1112	2021-03-07	2021	2025-03-07	4	Spring Forward	pre	Western Side of Central vs. Mountain	10	Mountain	East M
1113	2021-03-07	2021	2025-03-07	4	Spring Forward	pre	Eastern Side of Central vs. East	140	Eastern	West E
1114	2021-03-07	2021	2025-03-07	4	Spring Forward	pre	Western Side of Central vs. East	200	Central	East C
1115	2021-03-07	2021	2025-03-07	4	Spring Forward	pre	East Mountain vs Pacific	10	Mountain	West M
1116	2021-03-07	2021	2025-03-07	4	Spring Forward	pre	West Mountain vs. Pacific	10	Pacific	East P
1117	2021-03-08	2021	2025-03-08	5	Spring Forward	pre	National Mentions	12876	National	National
1118	2021-03-08	2021	2025-03-08	5	Spring Forward	pre	Eastern Seaboard	510	Eastern	East E
1119	2021-03-08	2021	2025-03-08	5	Spring Forward	pre	Western Seaboard	480	Pacific	West P
1120	2021-03-08	2021	2025-03-08	5	Spring Forward	pre	Eastern Side of Central v Mountain	10	Central	West C
1121	2021-03-08	2021	2025-03-08	5	Spring Forward	pre	Western Side of Central vs. Mountain	0	Mountain	East M
1122	2021-03-08	2021	2025-03-08	5	Spring Forward	pre	Eastern Side of Central vs. East	290	Eastern	West E
1123	2021-03-08	2021	2025-03-08	5	Spring Forward	pre	Western Side of Central vs. East	180	Central	East C
1124	2021-03-08	2021	2025-03-08	5	Spring Forward	pre	East Mountain vs Pacific	0	Mountain	West M
1125	2021-03-08	2021	2025-03-08	5	Spring Forward	pre	West Mountain vs. Pacific	30	Pacific	East P
1126	2021-03-09	2021	2025-03-09	6	Spring Forward	pre	National Mentions	18409	National	National
1127	2021-03-09	2021	2025-03-09	6	Spring Forward	pre	Eastern Seaboard	1160	Eastern	East E
1128	2021-03-09	2021	2025-03-09	6	Spring Forward	pre	Western Seaboard	1000	Pacific	West P
1129	2021-03-09	2021	2025-03-09	6	Spring Forward	pre	Eastern Side of Central v Mountain	20	Central	West C
1130	2021-03-09	2021	2025-03-09	6	Spring Forward	pre	Western Side of Central vs. Mountain	10	Mountain	East M
1131	2021-03-09	2021	2025-03-09	6	Spring Forward	pre	Eastern Side of Central vs. East	310	Eastern	West E
1132	2021-03-09	2021	2025-03-09	6	Spring Forward	pre	Western Side of Central vs. East	270	Central	East C
1133	2021-03-09	2021	2025-03-09	6	Spring Forward	pre	East Mountain vs Pacific	10	Mountain	West M
1134	2021-03-09	2021	2025-03-09	6	Spring Forward	pre	West Mountain vs. Pacific	40	Pacific	East P
1135	2021-03-10	2021	2025-03-10	7	Spring Forward	pre	National Mentions	24598	National	National
1136	2021-03-10	2021	2025-03-10	7	Spring Forward	pre	Eastern Seaboard	1200	Eastern	East E
1137	2021-03-10	2021	2025-03-10	7	Spring Forward	pre	Western Seaboard	710	Pacific	West P
1138	2021-03-10	2021	2025-03-10	7	Spring Forward	pre	Eastern Side of Central v Mountain	10	Central	West C
1139	2021-03-10	2021	2025-03-10	7	Spring Forward	pre	Western Side of Central vs. Mountain	50	Mountain	East M
1140	2021-03-10	2021	2025-03-10	7	Spring Forward	pre	Eastern Side of Central vs. East	410	Eastern	West E
1141	2021-03-10	2021	2025-03-10	7	Spring Forward	pre	Western Side of Central vs. East	370	Central	East C
1142	2021-03-10	2021	2025-03-10	7	Spring Forward	pre	East Mountain vs Pacific	0	Mountain	West M
1143	2021-03-10	2021	2025-03-10	7	Spring Forward	pre	West Mountain vs. Pacific	60	Pacific	East P
1144	2021-03-11	2021	2025-03-11	8	Spring Forward	pre	National Mentions	30994	National	National
1145	2021-03-11	2021	2025-03-11	8	Spring Forward	pre	Eastern Seaboard	1640	Eastern	East E
1146	2021-03-11	2021	2025-03-11	8	Spring Forward	pre	Western Seaboard	1430	Pacific	West P
1147	2021-03-11	2021	2025-03-11	8	Spring Forward	pre	Eastern Side of Central v Mountain	20	Central	West C
1148	2021-03-11	2021	2025-03-11	8	Spring Forward	pre	Western Side of Central vs. Mountain	50	Mountain	East M
1149	2021-03-11	2021	2025-03-11	8	Spring Forward	pre	Eastern Side of Central vs. East	440	Eastern	West E
1150	2021-03-11	2021	2025-03-11	8	Spring Forward	pre	Western Side of Central vs. East	470	Central	East C
1151	2021-03-11	2021	2025-03-11	8	Spring Forward	pre	East Mountain vs Pacific	0	Mountain	West M
1152	2021-03-11	2021	2025-03-11	8	Spring Forward	pre	West Mountain vs. Pacific	120	Pacific	East P
1153	2021-03-12	2021	2025-03-12	9	Spring Forward	pre	National Mentions	36272	National	National
1154	2021-03-12	2021	2025-03-12	9	Spring Forward	pre	Eastern Seaboard	2350	Eastern	East E
1155	2021-03-12	2021	2025-03-12	9	Spring Forward	pre	Western Seaboard	1600	Pacific	West P
1156	2021-03-12	2021	2025-03-12	9	Spring Forward	pre	Eastern Side of Central v Mountain	0	Central	West C
1157	2021-03-12	2021	2025-03-12	9	Spring Forward	pre	Western Side of Central vs. Mountain	30	Mountain	East M
1158	2021-03-12	2021	2025-03-12	9	Spring Forward	pre	Eastern Side of Central vs. East	610	Eastern	West E
1159	2021-03-12	2021	2025-03-12	9	Spring Forward	pre	Western Side of Central vs. East	740	Central	East C
1160	2021-03-12	2021	2025-03-12	9	Spring Forward	pre	East Mountain vs Pacific	10	Mountain	West M
1161	2021-03-12	2021	2025-03-12	9	Spring Forward	pre	West Mountain vs. Pacific	190	Pacific	East P
1162	2021-03-13	2021	2025-03-13	10	Spring Forward	pre	National Mentions	90745	National	National
1163	2021-03-13	2021	2025-03-13	10	Spring Forward	pre	Eastern Seaboard	5350	Eastern	East E
1164	2021-03-13	2021	2025-03-13	10	Spring Forward	pre	Western Seaboard	5160	Pacific	West P
1165	2021-03-13	2021	2025-03-13	10	Spring Forward	pre	Eastern Side of Central v Mountain	20	Central	West C
1166	2021-03-13	2021	2025-03-13	10	Spring Forward	pre	Western Side of Central vs. Mountain	170	Mountain	East M
1167	2021-03-13	2021	2025-03-13	10	Spring Forward	pre	Eastern Side of Central vs. East	1730	Eastern	West E
1168	2021-03-13	2021	2025-03-13	10	Spring Forward	pre	Western Side of Central vs. East	1850	Central	East C
1169	2021-03-13	2021	2025-03-13	10	Spring Forward	pre	East Mountain vs Pacific	30	Mountain	West M
1170	2021-03-13	2021	2025-03-13	10	Spring Forward	pre	West Mountain vs. Pacific	420	Pacific	East P
1171	2021-03-14	2021	2025-03-14	11	Spring Forward	post	National Mentions	161816	National	National
1172	2021-03-14	2021	2025-03-14	11	Spring Forward	post	Eastern Seaboard	10320	Eastern	East E
1173	2021-03-14	2021	2025-03-14	11	Spring Forward	post	Western Seaboard	10820	Pacific	West P
1174	2021-03-14	2021	2025-03-14	11	Spring Forward	post	Eastern Side of Central v Mountain	40	Central	West C
1175	2021-03-14	2021	2025-03-14	11	Spring Forward	post	Western Side of Central vs. Mountain	330	Mountain	East M
1176	2021-03-14	2021	2025-03-14	11	Spring Forward	post	Eastern Side of Central vs. East	2750	Eastern	West E
1177	2021-03-14	2021	2025-03-14	11	Spring Forward	post	Western Side of Central vs. East	2990	Central	East C
1178	2021-03-14	2021	2025-03-14	11	Spring Forward	post	East Mountain vs Pacific	20	Mountain	West M
1179	2021-03-14	2021	2025-03-14	11	Spring Forward	post	West Mountain vs. Pacific	980	Pacific	East P
1180	2021-03-15	2021	2025-03-15	12	Spring Forward	post	National Mentions	68738	National	National
1181	2021-03-15	2021	2025-03-15	12	Spring Forward	post	Eastern Seaboard	3760	Eastern	East E
1182	2021-03-15	2021	2025-03-15	12	Spring Forward	post	Western Seaboard	4730	Pacific	West P
1183	2021-03-15	2021	2025-03-15	12	Spring Forward	post	Eastern Side of Central v Mountain	40	Central	West C
1184	2021-03-15	2021	2025-03-15	12	Spring Forward	post	Western Side of Central vs. Mountain	70	Mountain	East M
1185	2021-03-15	2021	2025-03-15	12	Spring Forward	post	Eastern Side of Central vs. East	1110	Eastern	West E
1186	2021-03-15	2021	2025-03-15	12	Spring Forward	post	Western Side of Central vs. East	1040	Central	East C
1187	2021-03-15	2021	2025-03-15	12	Spring Forward	post	East Mountain vs Pacific	20	Mountain	West M
1188	2021-03-15	2021	2025-03-15	12	Spring Forward	post	West Mountain vs. Pacific	340	Pacific	East P
1189	2021-03-16	2021	2025-03-16	13	Spring Forward	post	National Mentions	48223	National	National
1190	2021-03-16	2021	2025-03-16	13	Spring Forward	post	Eastern Seaboard	2310	Eastern	East E
1191	2021-03-16	2021	2025-03-16	13	Spring Forward	post	Western Seaboard	2820	Pacific	West P
1192	2021-03-16	2021	2025-03-16	13	Spring Forward	post	Eastern Side of Central v Mountain	50	Central	West C
1193	2021-03-16	2021	2025-03-16	13	Spring Forward	post	Western Side of Central vs. Mountain	90	Mountain	East M
1194	2021-03-16	2021	2025-03-16	13	Spring Forward	post	Eastern Side of Central vs. East	1060	Eastern	West E
1195	2021-03-16	2021	2025-03-16	13	Spring Forward	post	Western Side of Central vs. East	620	Central	East C
1196	2021-03-16	2021	2025-03-16	13	Spring Forward	post	East Mountain vs Pacific	10	Mountain	West M
1197	2021-03-16	2021	2025-03-16	13	Spring Forward	post	West Mountain vs. Pacific	150	Pacific	East P
1198	2021-03-17	2021	2025-03-17	14	Spring Forward	post	National Mentions	28037	National	National
1199	2021-03-17	2021	2025-03-17	14	Spring Forward	post	Eastern Seaboard	1100	Eastern	East E
1200	2021-03-17	2021	2025-03-17	14	Spring Forward	post	Western Seaboard	1410	Pacific	West P
1201	2021-03-17	2021	2025-03-17	14	Spring Forward	post	Eastern Side of Central v Mountain	10	Central	West C
1202	2021-03-17	2021	2025-03-17	14	Spring Forward	post	Western Side of Central vs. Mountain	30	Mountain	East M
1203	2021-03-17	2021	2025-03-17	14	Spring Forward	post	Eastern Side of Central vs. East	510	Eastern	West E
1204	2021-03-17	2021	2025-03-17	14	Spring Forward	post	Western Side of Central vs. East	520	Central	East C
1205	2021-03-17	2021	2025-03-17	14	Spring Forward	post	East Mountain vs Pacific	0	Mountain	West M
1206	2021-03-17	2021	2025-03-17	14	Spring Forward	post	West Mountain vs. Pacific	100	Pacific	East P
1207	2021-03-18	2021	2025-03-18	15	Spring Forward	post	National Mentions	26026	National	National
1208	2021-03-18	2021	2025-03-18	15	Spring Forward	post	Eastern Seaboard	1030	Eastern	East E
1209	2021-03-18	2021	2025-03-18	15	Spring Forward	post	Western Seaboard	1050	Pacific	West P
1210	2021-03-18	2021	2025-03-18	15	Spring Forward	post	Eastern Side of Central v Mountain	30	Central	West C
1211	2021-03-18	2021	2025-03-18	15	Spring Forward	post	Western Side of Central vs. Mountain	10	Mountain	East M
1212	2021-03-18	2021	2025-03-18	15	Spring Forward	post	Eastern Side of Central vs. East	460	Eastern	West E
1213	2021-03-18	2021	2025-03-18	15	Spring Forward	post	Western Side of Central vs. East	330	Central	East C
1214	2021-03-18	2021	2025-03-18	15	Spring Forward	post	East Mountain vs Pacific	10	Mountain	West M
1215	2021-03-18	2021	2025-03-18	15	Spring Forward	post	West Mountain vs. Pacific	90	Pacific	East P
1216	2021-03-19	2021	2025-03-19	16	Spring Forward	post	National Mentions	17221	National	National
1217	2021-03-19	2021	2025-03-19	16	Spring Forward	post	Eastern Seaboard	620	Eastern	East E
1218	2021-03-19	2021	2025-03-19	16	Spring Forward	post	Western Seaboard	650	Pacific	West P
1219	2021-03-19	2021	2025-03-19	16	Spring Forward	post	Eastern Side of Central v Mountain	0	Central	West C
1220	2021-03-19	2021	2025-03-19	16	Spring Forward	post	Western Side of Central vs. Mountain	10	Mountain	East M
1221	2021-03-19	2021	2025-03-19	16	Spring Forward	post	Eastern Side of Central vs. East	260	Eastern	West E
1222	2021-03-19	2021	2025-03-19	16	Spring Forward	post	Western Side of Central vs. East	270	Central	East C
1223	2021-03-19	2021	2025-03-19	16	Spring Forward	post	East Mountain vs Pacific	0	Mountain	West M
1224	2021-03-19	2021	2025-03-19	16	Spring Forward	post	West Mountain vs. Pacific	60	Pacific	East P
1225	2021-03-20	2021	2025-03-20	17	Spring Forward	post	National Mentions	11623	National	National
1226	2021-03-20	2021	2025-03-20	17	Spring Forward	post	Eastern Seaboard	420	Eastern	East E
1227	2021-03-20	2021	2025-03-20	17	Spring Forward	post	Western Seaboard	440	Pacific	West P
1228	2021-03-20	2021	2025-03-20	17	Spring Forward	post	Eastern Side of Central v Mountain	10	Central	West C
1229	2021-03-20	2021	2025-03-20	17	Spring Forward	post	Western Side of Central vs. Mountain	0	Mountain	East M
1230	2021-03-20	2021	2025-03-20	17	Spring Forward	post	Eastern Side of Central vs. East	120	Eastern	West E
1231	2021-03-20	2021	2025-03-20	17	Spring Forward	post	Western Side of Central vs. East	160	Central	East C
1232	2021-03-20	2021	2025-03-20	17	Spring Forward	post	East Mountain vs Pacific	0	Mountain	West M
1233	2021-03-20	2021	2025-03-20	17	Spring Forward	post	West Mountain vs. Pacific	30	Pacific	East P
1234	2021-03-21	2021	2025-03-21	18	Spring Forward	post	National Mentions	8351	National	National
1235	2021-03-21	2021	2025-03-21	18	Spring Forward	post	Eastern Seaboard	340	Eastern	East E
1236	2021-03-21	2021	2025-03-21	18	Spring Forward	post	Western Seaboard	260	Pacific	West P
1237	2021-03-21	2021	2025-03-21	18	Spring Forward	post	Eastern Side of Central v Mountain	0	Central	West C
1238	2021-03-21	2021	2025-03-21	18	Spring Forward	post	Western Side of Central vs. Mountain	0	Mountain	East M
1239	2021-03-21	2021	2025-03-21	18	Spring Forward	post	Eastern Side of Central vs. East	80	Eastern	West E
1240	2021-03-21	2021	2025-03-21	18	Spring Forward	post	Western Side of Central vs. East	130	Central	East C
1241	2021-03-21	2021	2025-03-21	18	Spring Forward	post	East Mountain vs Pacific	0	Mountain	West M
1242	2021-03-21	2021	2025-03-21	18	Spring Forward	post	West Mountain vs. Pacific	0	Pacific	East P
1243	2021-03-22	2021	2025-03-22	19	Spring Forward	post	National Mentions	9477	National	National
1244	2021-03-22	2021	2025-03-22	19	Spring Forward	post	Eastern Seaboard	300	Eastern	East E
1245	2021-03-22	2021	2025-03-22	19	Spring Forward	post	Western Seaboard	270	Pacific	West P
1246	2021-03-22	2021	2025-03-22	19	Spring Forward	post	Eastern Side of Central v Mountain	0	Central	West C
1247	2021-03-22	2021	2025-03-22	19	Spring Forward	post	Western Side of Central vs. Mountain	10	Mountain	East M
1248	2021-03-22	2021	2025-03-22	19	Spring Forward	post	Eastern Side of Central vs. East	180	Eastern	West E
1249	2021-03-22	2021	2025-03-22	19	Spring Forward	post	Western Side of Central vs. East	180	Central	East C
1250	2021-03-22	2021	2025-03-22	19	Spring Forward	post	East Mountain vs Pacific	0	Mountain	West M
1251	2021-03-22	2021	2025-03-22	19	Spring Forward	post	West Mountain vs. Pacific	30	Pacific	East P
1252	2021-03-23	2021	2025-03-23	20	Spring Forward	post	National Mentions	8870	National	National
1253	2021-03-23	2021	2025-03-23	20	Spring Forward	post	Eastern Seaboard	280	Eastern	East E
1254	2021-03-23	2021	2025-03-23	20	Spring Forward	post	Western Seaboard	280	Pacific	West P
1255	2021-03-23	2021	2025-03-23	20	Spring Forward	post	Eastern Side of Central v Mountain	0	Central	West C
1256	2021-03-23	2021	2025-03-23	20	Spring Forward	post	Western Side of Central vs. Mountain	0	Mountain	East M
1257	2021-03-23	2021	2025-03-23	20	Spring Forward	post	Eastern Side of Central vs. East	120	Eastern	West E
1258	2021-03-23	2021	2025-03-23	20	Spring Forward	post	Western Side of Central vs. East	130	Central	East C
1259	2021-03-23	2021	2025-03-23	20	Spring Forward	post	East Mountain vs Pacific	0	Mountain	West M
1260	2021-03-23	2021	2025-03-23	20	Spring Forward	post	West Mountain vs. Pacific	30	Pacific	East P
1261	2022-03-03	2022	2025-03-03	1	Spring Forward	pre	National Mentions	7837	National	National
1262	2022-03-03	2022	2025-03-03	1	Spring Forward	pre	Eastern Seaboard	400	Eastern	East E
1263	2022-03-03	2022	2025-03-03	1	Spring Forward	pre	Western Seaboard	190	Pacific	West P
1264	2022-03-03	2022	2025-03-03	1	Spring Forward	pre	Eastern Side of Central v Mountain	0	Central	West C
1265	2022-03-03	2022	2025-03-03	1	Spring Forward	pre	Western Side of Central vs. Mountain	10	Mountain	East M
1266	2022-03-03	2022	2025-03-03	1	Spring Forward	pre	Eastern Side of Central vs. East	130	Eastern	West E
1267	2022-03-03	2022	2025-03-03	1	Spring Forward	pre	Western Side of Central vs. East	130	Central	East C
1268	2022-03-03	2022	2025-03-03	1	Spring Forward	pre	East Mountain vs Pacific	0	Mountain	West M
1269	2022-03-03	2022	2025-03-03	1	Spring Forward	pre	West Mountain vs. Pacific	20	Pacific	East P
1270	2022-03-04	2022	2025-03-04	2	Spring Forward	pre	National Mentions	7357	National	National
1271	2022-03-04	2022	2025-03-04	2	Spring Forward	pre	Eastern Seaboard	310	Eastern	East E
1272	2022-03-04	2022	2025-03-04	2	Spring Forward	pre	Western Seaboard	180	Pacific	West P
1273	2022-03-04	2022	2025-03-04	2	Spring Forward	pre	Eastern Side of Central v Mountain	0	Central	West C
1274	2022-03-04	2022	2025-03-04	2	Spring Forward	pre	Western Side of Central vs. Mountain	10	Mountain	East M
1275	2022-03-04	2022	2025-03-04	2	Spring Forward	pre	Eastern Side of Central vs. East	90	Eastern	West E
1276	2022-03-04	2022	2025-03-04	2	Spring Forward	pre	Western Side of Central vs. East	80	Central	East C
1277	2022-03-04	2022	2025-03-04	2	Spring Forward	pre	East Mountain vs Pacific	0	Mountain	West M
1278	2022-03-04	2022	2025-03-04	2	Spring Forward	pre	West Mountain vs. Pacific	60	Pacific	East P
1279	2022-03-05	2022	2025-03-05	3	Spring Forward	pre	National Mentions	8169	National	National
1280	2022-03-05	2022	2025-03-05	3	Spring Forward	pre	Eastern Seaboard	220	Eastern	East E
1281	2022-03-05	2022	2025-03-05	3	Spring Forward	pre	Western Seaboard	210	Pacific	West P
1282	2022-03-05	2022	2025-03-05	3	Spring Forward	pre	Eastern Side of Central v Mountain	0	Central	West C
1283	2022-03-05	2022	2025-03-05	3	Spring Forward	pre	Western Side of Central vs. Mountain	0	Mountain	East M
1284	2022-03-05	2022	2025-03-05	3	Spring Forward	pre	Eastern Side of Central vs. East	100	Eastern	West E
1285	2022-03-05	2022	2025-03-05	3	Spring Forward	pre	Western Side of Central vs. East	90	Central	East C
1286	2022-03-05	2022	2025-03-05	3	Spring Forward	pre	East Mountain vs Pacific	0	Mountain	West M
1287	2022-03-05	2022	2025-03-05	3	Spring Forward	pre	West Mountain vs. Pacific	10	Pacific	East P
1288	2022-03-06	2022	2025-03-06	4	Spring Forward	pre	National Mentions	8885	National	National
1289	2022-03-06	2022	2025-03-06	4	Spring Forward	pre	Eastern Seaboard	320	Eastern	East E
1290	2022-03-06	2022	2025-03-06	4	Spring Forward	pre	Western Seaboard	280	Pacific	West P
1291	2022-03-06	2022	2025-03-06	4	Spring Forward	pre	Eastern Side of Central v Mountain	0	Central	West C
1292	2022-03-06	2022	2025-03-06	4	Spring Forward	pre	Western Side of Central vs. Mountain	0	Mountain	East M
1293	2022-03-06	2022	2025-03-06	4	Spring Forward	pre	Eastern Side of Central vs. East	80	Eastern	West E
1294	2022-03-06	2022	2025-03-06	4	Spring Forward	pre	Western Side of Central vs. East	90	Central	East C
1295	2022-03-06	2022	2025-03-06	4	Spring Forward	pre	East Mountain vs Pacific	0	Mountain	West M
1296	2022-03-06	2022	2025-03-06	4	Spring Forward	pre	West Mountain vs. Pacific	0	Pacific	East P
1297	2022-03-07	2022	2025-03-07	5	Spring Forward	pre	National Mentions	13016	National	National
1298	2022-03-07	2022	2025-03-07	5	Spring Forward	pre	Eastern Seaboard	450	Eastern	East E
1299	2022-03-07	2022	2025-03-07	5	Spring Forward	pre	Western Seaboard	530	Pacific	West P
1300	2022-03-07	2022	2025-03-07	5	Spring Forward	pre	Eastern Side of Central v Mountain	0	Central	West C
1301	2022-03-07	2022	2025-03-07	5	Spring Forward	pre	Western Side of Central vs. Mountain	10	Mountain	East M
1302	2022-03-07	2022	2025-03-07	5	Spring Forward	pre	Eastern Side of Central vs. East	150	Eastern	West E
1303	2022-03-07	2022	2025-03-07	5	Spring Forward	pre	Western Side of Central vs. East	130	Central	East C
1304	2022-03-07	2022	2025-03-07	5	Spring Forward	pre	East Mountain vs Pacific	0	Mountain	West M
1305	2022-03-07	2022	2025-03-07	5	Spring Forward	pre	West Mountain vs. Pacific	20	Pacific	East P
1306	2022-03-08	2022	2025-03-08	6	Spring Forward	pre	National Mentions	22747	National	National
1307	2022-03-08	2022	2025-03-08	6	Spring Forward	pre	Eastern Seaboard	1030	Eastern	East E
1308	2022-03-08	2022	2025-03-08	6	Spring Forward	pre	Western Seaboard	940	Pacific	West P
1309	2022-03-08	2022	2025-03-08	6	Spring Forward	pre	Eastern Side of Central v Mountain	0	Central	West C
1310	2022-03-08	2022	2025-03-08	6	Spring Forward	pre	Western Side of Central vs. Mountain	20	Mountain	East M
1311	2022-03-08	2022	2025-03-08	6	Spring Forward	pre	Eastern Side of Central vs. East	320	Eastern	West E
1312	2022-03-08	2022	2025-03-08	6	Spring Forward	pre	Western Side of Central vs. East	290	Central	East C
1313	2022-03-08	2022	2025-03-08	6	Spring Forward	pre	East Mountain vs Pacific	0	Mountain	West M
1314	2022-03-08	2022	2025-03-08	6	Spring Forward	pre	West Mountain vs. Pacific	110	Pacific	East P
1315	2022-03-09	2022	2025-03-09	7	Spring Forward	pre	National Mentions	18497	National	National
1316	2022-03-09	2022	2025-03-09	7	Spring Forward	pre	Eastern Seaboard	760	Eastern	East E
1317	2022-03-09	2022	2025-03-09	7	Spring Forward	pre	Western Seaboard	940	Pacific	West P
1318	2022-03-09	2022	2025-03-09	7	Spring Forward	pre	Eastern Side of Central v Mountain	0	Central	West C
1319	2022-03-09	2022	2025-03-09	7	Spring Forward	pre	Western Side of Central vs. Mountain	30	Mountain	East M
1320	2022-03-09	2022	2025-03-09	7	Spring Forward	pre	Eastern Side of Central vs. East	340	Eastern	West E
1321	2022-03-09	2022	2025-03-09	7	Spring Forward	pre	Western Side of Central vs. East	250	Central	East C
1322	2022-03-09	2022	2025-03-09	7	Spring Forward	pre	East Mountain vs Pacific	10	Mountain	West M
1323	2022-03-09	2022	2025-03-09	7	Spring Forward	pre	West Mountain vs. Pacific	90	Pacific	East P
1324	2022-03-10	2022	2025-03-10	8	Spring Forward	pre	National Mentions	25914	National	National
1325	2022-03-10	2022	2025-03-10	8	Spring Forward	pre	Eastern Seaboard	1500	Eastern	East E
1326	2022-03-10	2022	2025-03-10	8	Spring Forward	pre	Western Seaboard	1200	Pacific	West P
1327	2022-03-10	2022	2025-03-10	8	Spring Forward	pre	Eastern Side of Central v Mountain	20	Central	West C
1328	2022-03-10	2022	2025-03-10	8	Spring Forward	pre	Western Side of Central vs. Mountain	30	Mountain	East M
1329	2022-03-10	2022	2025-03-10	8	Spring Forward	pre	Eastern Side of Central vs. East	420	Eastern	West E
1330	2022-03-10	2022	2025-03-10	8	Spring Forward	pre	Western Side of Central vs. East	410	Central	East C
1331	2022-03-10	2022	2025-03-10	8	Spring Forward	pre	East Mountain vs Pacific	20	Mountain	West M
1332	2022-03-10	2022	2025-03-10	8	Spring Forward	pre	West Mountain vs. Pacific	110	Pacific	East P
1333	2022-03-11	2022	2025-03-11	9	Spring Forward	pre	National Mentions	26814	National	National
1334	2022-03-11	2022	2025-03-11	9	Spring Forward	pre	Eastern Seaboard	1580	Eastern	East E
1335	2022-03-11	2022	2025-03-11	9	Spring Forward	pre	Western Seaboard	1610	Pacific	West P
1336	2022-03-11	2022	2025-03-11	9	Spring Forward	pre	Eastern Side of Central v Mountain	30	Central	West C
1337	2022-03-11	2022	2025-03-11	9	Spring Forward	pre	Western Side of Central vs. Mountain	30	Mountain	East M
1338	2022-03-11	2022	2025-03-11	9	Spring Forward	pre	Eastern Side of Central vs. East	500	Eastern	West E
1339	2022-03-11	2022	2025-03-11	9	Spring Forward	pre	Western Side of Central vs. East	530	Central	East C
1340	2022-03-11	2022	2025-03-11	9	Spring Forward	pre	East Mountain vs Pacific	20	Mountain	West M
1341	2022-03-11	2022	2025-03-11	9	Spring Forward	pre	West Mountain vs. Pacific	60	Pacific	East P
1342	2022-03-12	2022	2025-03-12	10	Spring Forward	pre	National Mentions	72265	National	National
1343	2022-03-12	2022	2025-03-12	10	Spring Forward	pre	Eastern Seaboard	3980	Eastern	East E
1344	2022-03-12	2022	2025-03-12	10	Spring Forward	pre	Western Seaboard	4050	Pacific	West P
1345	2022-03-12	2022	2025-03-12	10	Spring Forward	pre	Eastern Side of Central v Mountain	0	Central	West C
1346	2022-03-12	2022	2025-03-12	10	Spring Forward	pre	Western Side of Central vs. Mountain	50	Mountain	East M
1347	2022-03-12	2022	2025-03-12	10	Spring Forward	pre	Eastern Side of Central vs. East	1340	Eastern	West E
1348	2022-03-12	2022	2025-03-12	10	Spring Forward	pre	Western Side of Central vs. East	1230	Central	East C
1349	2022-03-12	2022	2025-03-12	10	Spring Forward	pre	East Mountain vs Pacific	20	Mountain	West M
1350	2022-03-12	2022	2025-03-12	10	Spring Forward	pre	West Mountain vs. Pacific	270	Pacific	East P
1351	2022-03-13	2022	2025-03-13	11	Spring Forward	post	National Mentions	167815	National	National
1352	2022-03-13	2022	2025-03-13	11	Spring Forward	post	Eastern Seaboard	10050	Eastern	East E
1353	2022-03-13	2022	2025-03-13	11	Spring Forward	post	Western Seaboard	10650	Pacific	West P
1354	2022-03-13	2022	2025-03-13	11	Spring Forward	post	Eastern Side of Central v Mountain	50	Central	West C
1355	2022-03-13	2022	2025-03-13	11	Spring Forward	post	Western Side of Central vs. Mountain	170	Mountain	East M
1356	2022-03-13	2022	2025-03-13	11	Spring Forward	post	Eastern Side of Central vs. East	3060	Eastern	West E
1357	2022-03-13	2022	2025-03-13	11	Spring Forward	post	Western Side of Central vs. East	3470	Central	East C
1358	2022-03-13	2022	2025-03-13	11	Spring Forward	post	East Mountain vs Pacific	20	Mountain	West M
1359	2022-03-13	2022	2025-03-13	11	Spring Forward	post	West Mountain vs. Pacific	1010	Pacific	East P
1360	2022-03-14	2022	2025-03-14	12	Spring Forward	post	National Mentions	77902	National	National
1361	2022-03-14	2022	2025-03-14	12	Spring Forward	post	Eastern Seaboard	4020	Eastern	East E
1362	2022-03-14	2022	2025-03-14	12	Spring Forward	post	Western Seaboard	5910	Pacific	West P
1363	2022-03-14	2022	2025-03-14	12	Spring Forward	post	Eastern Side of Central v Mountain	30	Central	West C
1364	2022-03-14	2022	2025-03-14	12	Spring Forward	post	Western Side of Central vs. Mountain	70	Mountain	East M
1365	2022-03-14	2022	2025-03-14	12	Spring Forward	post	Eastern Side of Central vs. East	1300	Eastern	West E
1366	2022-03-14	2022	2025-03-14	12	Spring Forward	post	Western Side of Central vs. East	1490	Central	East C
1367	2022-03-14	2022	2025-03-14	12	Spring Forward	post	East Mountain vs Pacific	30	Mountain	West M
1368	2022-03-14	2022	2025-03-14	12	Spring Forward	post	West Mountain vs. Pacific	400	Pacific	East P
1369	2022-03-15	2022	2025-03-15	13	Spring Forward	post	National Mentions	185074	National	National
1370	2022-03-15	2022	2025-03-15	13	Spring Forward	post	Eastern Seaboard	9730	Eastern	East E
1371	2022-03-15	2022	2025-03-15	13	Spring Forward	post	Western Seaboard	9850	Pacific	West P
1372	2022-03-15	2022	2025-03-15	13	Spring Forward	post	Eastern Side of Central v Mountain	60	Central	West C
1373	2022-03-15	2022	2025-03-15	13	Spring Forward	post	Western Side of Central vs. Mountain	110	Mountain	East M
1374	2022-03-15	2022	2025-03-15	13	Spring Forward	post	Eastern Side of Central vs. East	2260	Eastern	West E
1375	2022-03-15	2022	2025-03-15	13	Spring Forward	post	Western Side of Central vs. East	3040	Central	East C
1376	2022-03-15	2022	2025-03-15	13	Spring Forward	post	East Mountain vs Pacific	40	Mountain	West M
1377	2022-03-15	2022	2025-03-15	13	Spring Forward	post	West Mountain vs. Pacific	920	Pacific	East P
1378	2022-03-16	2022	2025-03-16	14	Spring Forward	post	National Mentions	102761	National	National
1379	2022-03-16	2022	2025-03-16	14	Spring Forward	post	Eastern Seaboard	5310	Eastern	East E
1380	2022-03-16	2022	2025-03-16	14	Spring Forward	post	Western Seaboard	4600	Pacific	West P
1381	2022-03-16	2022	2025-03-16	14	Spring Forward	post	Eastern Side of Central v Mountain	10	Central	West C
1382	2022-03-16	2022	2025-03-16	14	Spring Forward	post	Western Side of Central vs. Mountain	90	Mountain	East M
1383	2022-03-16	2022	2025-03-16	14	Spring Forward	post	Eastern Side of Central vs. East	1460	Eastern	West E
1384	2022-03-16	2022	2025-03-16	14	Spring Forward	post	Western Side of Central vs. East	1530	Central	East C
1385	2022-03-16	2022	2025-03-16	14	Spring Forward	post	East Mountain vs Pacific	10	Mountain	West M
1386	2022-03-16	2022	2025-03-16	14	Spring Forward	post	West Mountain vs. Pacific	460	Pacific	East P
1387	2022-03-17	2022	2025-03-17	15	Spring Forward	post	National Mentions	56747	National	National
1388	2022-03-17	2022	2025-03-17	15	Spring Forward	post	Eastern Seaboard	3640	Eastern	East E
1389	2022-03-17	2022	2025-03-17	15	Spring Forward	post	Western Seaboard	3150	Pacific	West P
1390	2022-03-17	2022	2025-03-17	15	Spring Forward	post	Eastern Side of Central v Mountain	30	Central	West C
1391	2022-03-17	2022	2025-03-17	15	Spring Forward	post	Western Side of Central vs. Mountain	60	Mountain	East M
1392	2022-03-17	2022	2025-03-17	15	Spring Forward	post	Eastern Side of Central vs. East	1070	Eastern	West E
1393	2022-03-17	2022	2025-03-17	15	Spring Forward	post	Western Side of Central vs. East	1100	Central	East C
1394	2022-03-17	2022	2025-03-17	15	Spring Forward	post	East Mountain vs Pacific	0	Mountain	West M
1395	2022-03-17	2022	2025-03-17	15	Spring Forward	post	West Mountain vs. Pacific	300	Pacific	East P
1396	2022-03-18	2022	2025-03-18	16	Spring Forward	post	National Mentions	29492	National	National
1397	2022-03-18	2022	2025-03-18	16	Spring Forward	post	Eastern Seaboard	1520	Eastern	East E
1398	2022-03-18	2022	2025-03-18	16	Spring Forward	post	Western Seaboard	1160	Pacific	West P
1399	2022-03-18	2022	2025-03-18	16	Spring Forward	post	Eastern Side of Central v Mountain	20	Central	West C
1400	2022-03-18	2022	2025-03-18	16	Spring Forward	post	Western Side of Central vs. Mountain	10	Mountain	East M
1401	2022-03-18	2022	2025-03-18	16	Spring Forward	post	Eastern Side of Central vs. East	460	Eastern	West E
1402	2022-03-18	2022	2025-03-18	16	Spring Forward	post	Western Side of Central vs. East	530	Central	East C
1403	2022-03-18	2022	2025-03-18	16	Spring Forward	post	East Mountain vs Pacific	10	Mountain	West M
1404	2022-03-18	2022	2025-03-18	16	Spring Forward	post	West Mountain vs. Pacific	120	Pacific	East P
1405	2022-03-19	2022	2025-03-19	17	Spring Forward	post	National Mentions	16286	National	National
1406	2022-03-19	2022	2025-03-19	17	Spring Forward	post	Eastern Seaboard	730	Eastern	East E
1407	2022-03-19	2022	2025-03-19	17	Spring Forward	post	Western Seaboard	720	Pacific	West P
1408	2022-03-19	2022	2025-03-19	17	Spring Forward	post	Eastern Side of Central v Mountain	0	Central	West C
1409	2022-03-19	2022	2025-03-19	17	Spring Forward	post	Western Side of Central vs. Mountain	0	Mountain	East M
1410	2022-03-19	2022	2025-03-19	17	Spring Forward	post	Eastern Side of Central vs. East	200	Eastern	West E
1411	2022-03-19	2022	2025-03-19	17	Spring Forward	post	Western Side of Central vs. East	240	Central	East C
1412	2022-03-19	2022	2025-03-19	17	Spring Forward	post	East Mountain vs Pacific	0	Mountain	West M
1413	2022-03-19	2022	2025-03-19	17	Spring Forward	post	West Mountain vs. Pacific	50	Pacific	East P
1414	2022-03-20	2022	2025-03-20	18	Spring Forward	post	National Mentions	15111	National	National
1415	2022-03-20	2022	2025-03-20	18	Spring Forward	post	Eastern Seaboard	580	Eastern	East E
1416	2022-03-20	2022	2025-03-20	18	Spring Forward	post	Western Seaboard	610	Pacific	West P
1417	2022-03-20	2022	2025-03-20	18	Spring Forward	post	Eastern Side of Central v Mountain	0	Central	West C
1418	2022-03-20	2022	2025-03-20	18	Spring Forward	post	Western Side of Central vs. Mountain	10	Mountain	East M
1419	2022-03-20	2022	2025-03-20	18	Spring Forward	post	Eastern Side of Central vs. East	140	Eastern	West E
1420	2022-03-20	2022	2025-03-20	18	Spring Forward	post	Western Side of Central vs. East	200	Central	East C
1421	2022-03-20	2022	2025-03-20	18	Spring Forward	post	East Mountain vs Pacific	0	Mountain	West M
1422	2022-03-20	2022	2025-03-20	18	Spring Forward	post	West Mountain vs. Pacific	50	Pacific	East P
1423	2022-03-21	2022	2025-03-21	19	Spring Forward	post	National Mentions	12402	National	National
1424	2022-03-21	2022	2025-03-21	19	Spring Forward	post	Eastern Seaboard	570	Eastern	East E
1425	2022-03-21	2022	2025-03-21	19	Spring Forward	post	Western Seaboard	480	Pacific	West P
1426	2022-03-21	2022	2025-03-21	19	Spring Forward	post	Eastern Side of Central v Mountain	0	Central	West C
1427	2022-03-21	2022	2025-03-21	19	Spring Forward	post	Western Side of Central vs. Mountain	0	Mountain	East M
1428	2022-03-21	2022	2025-03-21	19	Spring Forward	post	Eastern Side of Central vs. East	190	Eastern	West E
1429	2022-03-21	2022	2025-03-21	19	Spring Forward	post	Western Side of Central vs. East	200	Central	East C
1430	2022-03-21	2022	2025-03-21	19	Spring Forward	post	East Mountain vs Pacific	10	Mountain	West M
1431	2022-03-21	2022	2025-03-21	19	Spring Forward	post	West Mountain vs. Pacific	40	Pacific	East P
1432	2022-03-22	2022	2025-03-22	20	Spring Forward	post	National Mentions	12449	National	National
1433	2022-03-22	2022	2025-03-22	20	Spring Forward	post	Eastern Seaboard	430	Eastern	East E
1434	2022-03-22	2022	2025-03-22	20	Spring Forward	post	Western Seaboard	430	Pacific	West P
1435	2022-03-22	2022	2025-03-22	20	Spring Forward	post	Eastern Side of Central v Mountain	10	Central	West C
1436	2022-03-22	2022	2025-03-22	20	Spring Forward	post	Western Side of Central vs. Mountain	0	Mountain	East M
1437	2022-03-22	2022	2025-03-22	20	Spring Forward	post	Eastern Side of Central vs. East	150	Eastern	West E
1438	2022-03-22	2022	2025-03-22	20	Spring Forward	post	Western Side of Central vs. East	120	Central	East C
1439	2022-03-22	2022	2025-03-22	20	Spring Forward	post	East Mountain vs Pacific	0	Mountain	West M
1440	2022-03-22	2022	2025-03-22	20	Spring Forward	post	West Mountain vs. Pacific	40	Pacific	East P
1441	2023-03-02	2023	2025-03-02	1	Spring Forward	pre	National Mentions	14051	National	National
1442	2023-03-02	2023	2025-03-02	1	Spring Forward	pre	Eastern Seaboard	600	Eastern	East E
1443	2023-03-02	2023	2025-03-02	1	Spring Forward	pre	Western Seaboard	380	Pacific	West P
1444	2023-03-02	2023	2025-03-02	1	Spring Forward	pre	Eastern Side of Central v Mountain	0	Central	West C
1445	2023-03-02	2023	2025-03-02	1	Spring Forward	pre	Western Side of Central vs. Mountain	0	Mountain	East M
1446	2023-03-02	2023	2025-03-02	1	Spring Forward	pre	Eastern Side of Central vs. East	190	Eastern	West E
1447	2023-03-02	2023	2025-03-02	1	Spring Forward	pre	Western Side of Central vs. East	180	Central	East C
1448	2023-03-02	2023	2025-03-02	1	Spring Forward	pre	East Mountain vs Pacific	0	Mountain	West M
1449	2023-03-02	2023	2025-03-02	1	Spring Forward	pre	West Mountain vs. Pacific	40	Pacific	East P
1450	2023-03-03	2023	2025-03-03	2	Spring Forward	pre	National Mentions	11601	National	National
1451	2023-03-03	2023	2025-03-03	2	Spring Forward	pre	Eastern Seaboard	470	Eastern	East E
1452	2023-03-03	2023	2025-03-03	2	Spring Forward	pre	Western Seaboard	550	Pacific	West P
1453	2023-03-03	2023	2025-03-03	2	Spring Forward	pre	Eastern Side of Central v Mountain	0	Central	West C
1454	2023-03-03	2023	2025-03-03	2	Spring Forward	pre	Western Side of Central vs. Mountain	10	Mountain	East M
1455	2023-03-03	2023	2025-03-03	2	Spring Forward	pre	Eastern Side of Central vs. East	240	Eastern	West E
1456	2023-03-03	2023	2025-03-03	2	Spring Forward	pre	Western Side of Central vs. East	150	Central	East C
1457	2023-03-03	2023	2025-03-03	2	Spring Forward	pre	East Mountain vs Pacific	10	Mountain	West M
1458	2023-03-03	2023	2025-03-03	2	Spring Forward	pre	West Mountain vs. Pacific	40	Pacific	East P
1459	2023-03-04	2023	2025-03-04	3	Spring Forward	pre	National Mentions	7820	National	National
1460	2023-03-04	2023	2025-03-04	3	Spring Forward	pre	Eastern Seaboard	130	Eastern	East E
1461	2023-03-04	2023	2025-03-04	3	Spring Forward	pre	Western Seaboard	330	Pacific	West P
1462	2023-03-04	2023	2025-03-04	3	Spring Forward	pre	Eastern Side of Central v Mountain	0	Central	West C
1463	2023-03-04	2023	2025-03-04	3	Spring Forward	pre	Western Side of Central vs. Mountain	10	Mountain	East M
1464	2023-03-04	2023	2025-03-04	3	Spring Forward	pre	Eastern Side of Central vs. East	80	Eastern	West E
1465	2023-03-04	2023	2025-03-04	3	Spring Forward	pre	Western Side of Central vs. East	40	Central	East C
1466	2023-03-04	2023	2025-03-04	3	Spring Forward	pre	East Mountain vs Pacific	0	Mountain	West M
1467	2023-03-04	2023	2025-03-04	3	Spring Forward	pre	West Mountain vs. Pacific	20	Pacific	East P
1468	2023-03-05	2023	2025-03-05	4	Spring Forward	pre	National Mentions	17472	National	National
1469	2023-03-05	2023	2025-03-05	4	Spring Forward	pre	Eastern Seaboard	680	Eastern	East E
1470	2023-03-05	2023	2025-03-05	4	Spring Forward	pre	Western Seaboard	520	Pacific	West P
1471	2023-03-05	2023	2025-03-05	4	Spring Forward	pre	Eastern Side of Central v Mountain	10	Central	West C
1472	2023-03-05	2023	2025-03-05	4	Spring Forward	pre	Western Side of Central vs. Mountain	20	Mountain	East M
1473	2023-03-05	2023	2025-03-05	4	Spring Forward	pre	Eastern Side of Central vs. East	230	Eastern	West E
1474	2023-03-05	2023	2025-03-05	4	Spring Forward	pre	Western Side of Central vs. East	290	Central	East C
1475	2023-03-05	2023	2025-03-05	4	Spring Forward	pre	East Mountain vs Pacific	0	Mountain	West M
1476	2023-03-05	2023	2025-03-05	4	Spring Forward	pre	West Mountain vs. Pacific	70	Pacific	East P
1477	2023-03-06	2023	2025-03-06	5	Spring Forward	pre	National Mentions	15779	National	National
1478	2023-03-06	2023	2025-03-06	5	Spring Forward	pre	Eastern Seaboard	570	Eastern	East E
1479	2023-03-06	2023	2025-03-06	5	Spring Forward	pre	Western Seaboard	490	Pacific	West P
1480	2023-03-06	2023	2025-03-06	5	Spring Forward	pre	Eastern Side of Central v Mountain	30	Central	West C
1481	2023-03-06	2023	2025-03-06	5	Spring Forward	pre	Western Side of Central vs. Mountain	30	Mountain	East M
1482	2023-03-06	2023	2025-03-06	5	Spring Forward	pre	Eastern Side of Central vs. East	210	Eastern	West E
1483	2023-03-06	2023	2025-03-06	5	Spring Forward	pre	Western Side of Central vs. East	160	Central	East C
1484	2023-03-06	2023	2025-03-06	5	Spring Forward	pre	East Mountain vs Pacific	0	Mountain	West M
1485	2023-03-06	2023	2025-03-06	5	Spring Forward	pre	West Mountain vs. Pacific	40	Pacific	East P
1486	2023-03-07	2023	2025-03-07	6	Spring Forward	pre	National Mentions	15189	National	National
1487	2023-03-07	2023	2025-03-07	6	Spring Forward	pre	Eastern Seaboard	690	Eastern	East E
1488	2023-03-07	2023	2025-03-07	6	Spring Forward	pre	Western Seaboard	660	Pacific	West P
1489	2023-03-07	2023	2025-03-07	6	Spring Forward	pre	Eastern Side of Central v Mountain	0	Central	West C
1490	2023-03-07	2023	2025-03-07	6	Spring Forward	pre	Western Side of Central vs. Mountain	10	Mountain	East M
1491	2023-03-07	2023	2025-03-07	6	Spring Forward	pre	Eastern Side of Central vs. East	290	Eastern	West E
1492	2023-03-07	2023	2025-03-07	6	Spring Forward	pre	Western Side of Central vs. East	170	Central	East C
1493	2023-03-07	2023	2025-03-07	6	Spring Forward	pre	East Mountain vs Pacific	0	Mountain	West M
1494	2023-03-07	2023	2025-03-07	6	Spring Forward	pre	West Mountain vs. Pacific	80	Pacific	East P
1495	2023-03-08	2023	2025-03-08	7	Spring Forward	pre	National Mentions	16071	National	National
1496	2023-03-08	2023	2025-03-08	7	Spring Forward	pre	Eastern Seaboard	570	Eastern	East E
1497	2023-03-08	2023	2025-03-08	7	Spring Forward	pre	Western Seaboard	510	Pacific	West P
1498	2023-03-08	2023	2025-03-08	7	Spring Forward	pre	Eastern Side of Central v Mountain	10	Central	West C
1499	2023-03-08	2023	2025-03-08	7	Spring Forward	pre	Western Side of Central vs. Mountain	40	Mountain	East M
1500	2023-03-08	2023	2025-03-08	7	Spring Forward	pre	Eastern Side of Central vs. East	270	Eastern	West E
1501	2023-03-08	2023	2025-03-08	7	Spring Forward	pre	Western Side of Central vs. East	160	Central	East C
1502	2023-03-08	2023	2025-03-08	7	Spring Forward	pre	East Mountain vs Pacific	0	Mountain	West M
1503	2023-03-08	2023	2025-03-08	7	Spring Forward	pre	West Mountain vs. Pacific	30	Pacific	East P
1504	2023-03-09	2023	2025-03-09	8	Spring Forward	pre	National Mentions	16920	National	National
1505	2023-03-09	2023	2025-03-09	8	Spring Forward	pre	Eastern Seaboard	760	Eastern	East E
1506	2023-03-09	2023	2025-03-09	8	Spring Forward	pre	Western Seaboard	680	Pacific	West P
1507	2023-03-09	2023	2025-03-09	8	Spring Forward	pre	Eastern Side of Central v Mountain	10	Central	West C
1508	2023-03-09	2023	2025-03-09	8	Spring Forward	pre	Western Side of Central vs. Mountain	0	Mountain	East M
1509	2023-03-09	2023	2025-03-09	8	Spring Forward	pre	Eastern Side of Central vs. East	270	Eastern	West E
1510	2023-03-09	2023	2025-03-09	8	Spring Forward	pre	Western Side of Central vs. East	320	Central	East C
1511	2023-03-09	2023	2025-03-09	8	Spring Forward	pre	East Mountain vs Pacific	0	Mountain	West M
1512	2023-03-09	2023	2025-03-09	8	Spring Forward	pre	West Mountain vs. Pacific	60	Pacific	East P
1513	2023-03-10	2023	2025-03-10	9	Spring Forward	pre	National Mentions	31803	National	National
1514	2023-03-10	2023	2025-03-10	9	Spring Forward	pre	Eastern Seaboard	1290	Eastern	East E
1515	2023-03-10	2023	2025-03-10	9	Spring Forward	pre	Western Seaboard	1410	Pacific	West P
1516	2023-03-10	2023	2025-03-10	9	Spring Forward	pre	Eastern Side of Central v Mountain	10	Central	West C
1517	2023-03-10	2023	2025-03-10	9	Spring Forward	pre	Western Side of Central vs. Mountain	30	Mountain	East M
1518	2023-03-10	2023	2025-03-10	9	Spring Forward	pre	Eastern Side of Central vs. East	510	Eastern	West E
1519	2023-03-10	2023	2025-03-10	9	Spring Forward	pre	Western Side of Central vs. East	520	Central	East C
1520	2023-03-10	2023	2025-03-10	9	Spring Forward	pre	East Mountain vs Pacific	20	Mountain	West M
1521	2023-03-10	2023	2025-03-10	9	Spring Forward	pre	West Mountain vs. Pacific	130	Pacific	East P
1522	2023-03-11	2023	2025-03-11	10	Spring Forward	pre	National Mentions	55316	National	National
1523	2023-03-11	2023	2025-03-11	10	Spring Forward	pre	Eastern Seaboard	3030	Eastern	East E
1524	2023-03-11	2023	2025-03-11	10	Spring Forward	pre	Western Seaboard	2391	Pacific	West P
1525	2023-03-11	2023	2025-03-11	10	Spring Forward	pre	Eastern Side of Central v Mountain	20	Central	West C
1526	2023-03-11	2023	2025-03-11	10	Spring Forward	pre	Western Side of Central vs. Mountain	50	Mountain	East M
1527	2023-03-11	2023	2025-03-11	10	Spring Forward	pre	Eastern Side of Central vs. East	1130	Eastern	West E
1528	2023-03-11	2023	2025-03-11	10	Spring Forward	pre	Western Side of Central vs. East	890	Central	East C
1529	2023-03-11	2023	2025-03-11	10	Spring Forward	pre	East Mountain vs Pacific	0	Mountain	West M
1530	2023-03-11	2023	2025-03-11	10	Spring Forward	pre	West Mountain vs. Pacific	190	Pacific	East P
1531	2023-03-12	2023	2025-03-12	11	Spring Forward	post	National Mentions	112121	National	National
1532	2023-03-12	2023	2025-03-12	11	Spring Forward	post	Eastern Seaboard	6350	Eastern	East E
1533	2023-03-12	2023	2025-03-12	11	Spring Forward	post	Western Seaboard	6480	Pacific	West P
1534	2023-03-12	2023	2025-03-12	11	Spring Forward	post	Eastern Side of Central v Mountain	40	Central	West C
1535	2023-03-12	2023	2025-03-12	11	Spring Forward	post	Western Side of Central vs. Mountain	90	Mountain	East M
1536	2023-03-12	2023	2025-03-12	11	Spring Forward	post	Eastern Side of Central vs. East	2210	Eastern	West E
1537	2023-03-12	2023	2025-03-12	11	Spring Forward	post	Western Side of Central vs. East	2270	Central	East C
1538	2023-03-12	2023	2025-03-12	11	Spring Forward	post	East Mountain vs Pacific	10	Mountain	West M
1539	2023-03-12	2023	2025-03-12	11	Spring Forward	post	West Mountain vs. Pacific	630	Pacific	East P
1540	2023-03-13	2023	2025-03-13	12	Spring Forward	post	National Mentions	54547	National	National
1541	2023-03-13	2023	2025-03-13	12	Spring Forward	post	Eastern Seaboard	2640	Eastern	East E
1542	2023-03-13	2023	2025-03-13	12	Spring Forward	post	Western Seaboard	3070	Pacific	West P
1543	2023-03-13	2023	2025-03-13	12	Spring Forward	post	Eastern Side of Central v Mountain	10	Central	West C
1544	2023-03-13	2023	2025-03-13	12	Spring Forward	post	Western Side of Central vs. Mountain	20	Mountain	East M
1545	2023-03-13	2023	2025-03-13	12	Spring Forward	post	Eastern Side of Central vs. East	1070	Eastern	West E
1546	2023-03-13	2023	2025-03-13	12	Spring Forward	post	Western Side of Central vs. East	980	Central	East C
1547	2023-03-13	2023	2025-03-13	12	Spring Forward	post	East Mountain vs Pacific	0	Mountain	West M
1548	2023-03-13	2023	2025-03-13	12	Spring Forward	post	West Mountain vs. Pacific	220	Pacific	East P
1549	2023-03-14	2023	2025-03-14	13	Spring Forward	post	National Mentions	28135	National	National
1550	2023-03-14	2023	2025-03-14	13	Spring Forward	post	Eastern Seaboard	1200	Eastern	East E
1551	2023-03-14	2023	2025-03-14	13	Spring Forward	post	Western Seaboard	1320	Pacific	West P
1552	2023-03-14	2023	2025-03-14	13	Spring Forward	post	Eastern Side of Central v Mountain	0	Central	West C
1553	2023-03-14	2023	2025-03-14	13	Spring Forward	post	Western Side of Central vs. Mountain	10	Mountain	East M
1554	2023-03-14	2023	2025-03-14	13	Spring Forward	post	Eastern Side of Central vs. East	550	Eastern	West E
1555	2023-03-14	2023	2025-03-14	13	Spring Forward	post	Western Side of Central vs. East	590	Central	East C
1556	2023-03-14	2023	2025-03-14	13	Spring Forward	post	East Mountain vs Pacific	20	Mountain	West M
1557	2023-03-14	2023	2025-03-14	13	Spring Forward	post	West Mountain vs. Pacific	80	Pacific	East P
1558	2023-03-15	2023	2025-03-15	14	Spring Forward	post	National Mentions	17690	National	National
1559	2023-03-15	2023	2025-03-15	14	Spring Forward	post	Eastern Seaboard	670	Eastern	East E
1560	2023-03-15	2023	2025-03-15	14	Spring Forward	post	Western Seaboard	750	Pacific	West P
1561	2023-03-15	2023	2025-03-15	14	Spring Forward	post	Eastern Side of Central v Mountain	10	Central	West C
1562	2023-03-15	2023	2025-03-15	14	Spring Forward	post	Western Side of Central vs. Mountain	20	Mountain	East M
1563	2023-03-15	2023	2025-03-15	14	Spring Forward	post	Eastern Side of Central vs. East	370	Eastern	West E
1564	2023-03-15	2023	2025-03-15	14	Spring Forward	post	Western Side of Central vs. East	270	Central	East C
1565	2023-03-15	2023	2025-03-15	14	Spring Forward	post	East Mountain vs Pacific	10	Mountain	West M
1566	2023-03-15	2023	2025-03-15	14	Spring Forward	post	West Mountain vs. Pacific	80	Pacific	East P
1567	2023-03-16	2023	2025-03-16	15	Spring Forward	post	National Mentions	15838	National	National
1568	2023-03-16	2023	2025-03-16	15	Spring Forward	post	Eastern Seaboard	710	Eastern	East E
1569	2023-03-16	2023	2025-03-16	15	Spring Forward	post	Western Seaboard	530	Pacific	West P
1570	2023-03-16	2023	2025-03-16	15	Spring Forward	post	Eastern Side of Central v Mountain	0	Central	West C
1571	2023-03-16	2023	2025-03-16	15	Spring Forward	post	Western Side of Central vs. Mountain	10	Mountain	East M
1572	2023-03-16	2023	2025-03-16	15	Spring Forward	post	Eastern Side of Central vs. East	460	Eastern	West E
1573	2023-03-16	2023	2025-03-16	15	Spring Forward	post	Western Side of Central vs. East	280	Central	East C
1574	2023-03-16	2023	2025-03-16	15	Spring Forward	post	East Mountain vs Pacific	0	Mountain	West M
1575	2023-03-16	2023	2025-03-16	15	Spring Forward	post	West Mountain vs. Pacific	50	Pacific	East P
1576	2023-03-17	2023	2025-03-17	16	Spring Forward	post	National Mentions	11299	National	National
1577	2023-03-17	2023	2025-03-17	16	Spring Forward	post	Eastern Seaboard	571	Eastern	East E
1578	2023-03-17	2023	2025-03-17	16	Spring Forward	post	Western Seaboard	560	Pacific	West P
1579	2023-03-17	2023	2025-03-17	16	Spring Forward	post	Eastern Side of Central v Mountain	0	Central	West C
1580	2023-03-17	2023	2025-03-17	16	Spring Forward	post	Western Side of Central vs. Mountain	0	Mountain	East M
1581	2023-03-17	2023	2025-03-17	16	Spring Forward	post	Eastern Side of Central vs. East	320	Eastern	West E
1582	2023-03-17	2023	2025-03-17	16	Spring Forward	post	Western Side of Central vs. East	220	Central	East C
1583	2023-03-17	2023	2025-03-17	16	Spring Forward	post	East Mountain vs Pacific	0	Mountain	West M
1584	2023-03-17	2023	2025-03-17	16	Spring Forward	post	West Mountain vs. Pacific	40	Pacific	East P
1585	2023-03-18	2023	2025-03-18	17	Spring Forward	post	National Mentions	8332	National	National
1586	2023-03-18	2023	2025-03-18	17	Spring Forward	post	Eastern Seaboard	260	Eastern	East E
1587	2023-03-18	2023	2025-03-18	17	Spring Forward	post	Western Seaboard	270	Pacific	West P
1588	2023-03-18	2023	2025-03-18	17	Spring Forward	post	Eastern Side of Central v Mountain	0	Central	West C
1589	2023-03-18	2023	2025-03-18	17	Spring Forward	post	Western Side of Central vs. Mountain	0	Mountain	East M
1590	2023-03-18	2023	2025-03-18	17	Spring Forward	post	Eastern Side of Central vs. East	120	Eastern	West E
1591	2023-03-18	2023	2025-03-18	17	Spring Forward	post	Western Side of Central vs. East	90	Central	East C
1592	2023-03-18	2023	2025-03-18	17	Spring Forward	post	East Mountain vs Pacific	0	Mountain	West M
1593	2023-03-18	2023	2025-03-18	17	Spring Forward	post	West Mountain vs. Pacific	0	Pacific	East P
1594	2023-03-19	2023	2025-03-19	18	Spring Forward	post	National Mentions	9726	National	National
1595	2023-03-19	2023	2025-03-19	18	Spring Forward	post	Eastern Seaboard	380	Eastern	East E
1596	2023-03-19	2023	2025-03-19	18	Spring Forward	post	Western Seaboard	430	Pacific	West P
1597	2023-03-19	2023	2025-03-19	18	Spring Forward	post	Eastern Side of Central v Mountain	0	Central	West C
1598	2023-03-19	2023	2025-03-19	18	Spring Forward	post	Western Side of Central vs. Mountain	10	Mountain	East M
1599	2023-03-19	2023	2025-03-19	18	Spring Forward	post	Eastern Side of Central vs. East	100	Eastern	West E
1600	2023-03-19	2023	2025-03-19	18	Spring Forward	post	Western Side of Central vs. East	180	Central	East C
1601	2023-03-19	2023	2025-03-19	18	Spring Forward	post	East Mountain vs Pacific	10	Mountain	West M
1602	2023-03-19	2023	2025-03-19	18	Spring Forward	post	West Mountain vs. Pacific	0	Pacific	East P
1603	2023-03-20	2023	2025-03-20	19	Spring Forward	post	National Mentions	10769	National	National
1604	2023-03-20	2023	2025-03-20	19	Spring Forward	post	Eastern Seaboard	390	Eastern	East E
1605	2023-03-20	2023	2025-03-20	19	Spring Forward	post	Western Seaboard	400	Pacific	West P
1606	2023-03-20	2023	2025-03-20	19	Spring Forward	post	Eastern Side of Central v Mountain	10	Central	West C
1607	2023-03-20	2023	2025-03-20	19	Spring Forward	post	Western Side of Central vs. Mountain	0	Mountain	East M
1608	2023-03-20	2023	2025-03-20	19	Spring Forward	post	Eastern Side of Central vs. East	270	Eastern	West E
1609	2023-03-20	2023	2025-03-20	19	Spring Forward	post	Western Side of Central vs. East	180	Central	East C
1610	2023-03-20	2023	2025-03-20	19	Spring Forward	post	East Mountain vs Pacific	0	Mountain	West M
1611	2023-03-20	2023	2025-03-20	19	Spring Forward	post	West Mountain vs. Pacific	20	Pacific	East P
1612	2023-03-21	2023	2025-03-21	20	Spring Forward	post	National Mentions	9132	National	National
1613	2023-03-21	2023	2025-03-21	20	Spring Forward	post	Eastern Seaboard	380	Eastern	East E
1614	2023-03-21	2023	2025-03-21	20	Spring Forward	post	Western Seaboard	260	Pacific	West P
1615	2023-03-21	2023	2025-03-21	20	Spring Forward	post	Eastern Side of Central v Mountain	0	Central	West C
1616	2023-03-21	2023	2025-03-21	20	Spring Forward	post	Western Side of Central vs. Mountain	0	Mountain	East M
1617	2023-03-21	2023	2025-03-21	20	Spring Forward	post	Eastern Side of Central vs. East	110	Eastern	West E
1618	2023-03-21	2023	2025-03-21	20	Spring Forward	post	Western Side of Central vs. East	120	Central	East C
1619	2023-03-21	2023	2025-03-21	20	Spring Forward	post	East Mountain vs Pacific	10	Mountain	West M
1620	2023-03-21	2023	2025-03-21	20	Spring Forward	post	West Mountain vs. Pacific	50	Pacific	East P
